# Supplementary material for: Epidemiology of Human and Animal Anthrax in India, 1990–2022: A Comprehensive Analysis of Literature and National Surveillance Data
Source: Biomed Res Int. 2025 Dec 21;2025:5633425. doi: 10.1155/bmri/5633425 (PMC12719797; doi:10.1155/bmri/5633425)
Supplement: Supplementary file 3 — Supporting Information 3 Appendix 1: Overall study data included in the analysis, stratified by relevant variables in columns, and rows contain the date related to individual human and animal outbreaks. [file BMRI-2025-5633425-s002.xls]

## Sheet: DATA
Species	Study	First Athour	Year of publication	State	District	Year_outbreak	Time frame	Month_outbreak	Number_outbreak*	Number_Hum_or_Ani_cases	Cutaneous_recovered	Cutaneous_dead	Acmeningoencephlitis_recovered	Acmeningoencephlitis_dead	septicaemia_recovered	septicaemia_dead	GI_live	GI_dead	Death_human	Death_animal	Sheep	Goat	Cattle	Pigs	Buffalo	Other	Type of animals	Clinical_signs	Sample_type	Laboratory_confirmation	Method_diagnosis
Animal	AHD	NADRES		Andhra Pradesh	Srikakulam	2007	0	November	10	55										55		55					Goat				Declared as anthrax by GOI
Animal	AHD	NADRES		Andhra Pradesh	Y.S.R.	2003	0	February	7	25										25	25						Sheep				Declared as anthrax by GOI
Animal	AHD	NADRES		Andhra Pradesh	Y.S.R.	2003	0	March	7	22										22	22						Sheep				Declared as anthrax by GOI
Animal	AHD	NADRES		Andhra Pradesh	Krishna	2004	0	March	6	2										2			2				Bovine				Declared as anthrax by GOI
Animal	AHD	NADRES		Andhra Pradesh	Y.S.R.	2003	0	April	6	22										22	22						Sheep				Declared as anthrax by GOI
Animal	AHD	NADRES		Andhra Pradesh	Sri Potti Sriramulu Nellor	2006	0	December	5	8										8	8						Sheep				Declared as anthrax by GOI
Animal	AHD	NADRES		Andhra Pradesh	Y.S.R.	2003	0	January	5	35										35	35						Sheep				Declared as anthrax by GOI
Animal	AHD	NADRES		Andhra Pradesh	Y.S.R.	2019	0	April	4	18										18	18						Sheep				Declared as anthrax by GOI
Animal	AHD	NADRES		Andhra Pradesh	Y.S.R.	2006	0	February	4	18										18	18						Sheep				Declared as anthrax by GOI
Animal	AHD	NADRES		Andhra Pradesh	Y.S.R.	2006	0	July	4	17										17	17						Sheep				Declared as anthrax by GOI
Animal	AHD	NADRES		Andhra Pradesh	Y.S.R.	2003	0	June	4	10										10	10						Sheep				Declared as anthrax by GOI
Animal	AHD	NADRES		Andhra Pradesh	Chittoor	2003	0	August	3	4										4			4				Bovine				Declared as anthrax by GOI
Animal	AHD	NADRES		Andhra Pradesh	Y.S.R.	2003	0	May	3	9										9		9					Goat				Declared as anthrax by GOI
Animal	AHD	NADRES		Andhra Pradesh	Y.S.R.	2010	0	April	3	9										9	9						Sheep				Declared as anthrax by GOI
Animal	AHD	NADRES		Andhra Pradesh	Y.S.R.	2003	0	August	3	12										12	12						Sheep				Declared as anthrax by GOI
Animal	AHD	NADRES		Andhra Pradesh	Sri Potti Sriramulu Nellor	2003	0	August	3	8										8	8						Sheep				Declared as anthrax by GOI
Animal	AHD	NADRES		Andhra Pradesh	Y.S.R.	2004	0	December	3	9										9	9						Sheep				Declared as anthrax by GOI
Animal	AHD	NADRES		Andhra Pradesh	Y.S.R.	2004	0	February	3	7										7	7						Sheep				Declared as anthrax by GOI
Animal	AHD	NADRES		Andhra Pradesh	Y.S.R.	2004	0	January	3	8										8	8						Sheep				Declared as anthrax by GOI
Animal	AHD	NADRES		Andhra Pradesh	Y.S.R.	2005	0	January	3	19										19	19						Sheep				Declared as anthrax by GOI
Animal	AHD	NADRES		Andhra Pradesh	Anantapur	2015	0	January	3	20										20	20						Sheep				Declared as anthrax by GOI
Animal	AHD	NADRES		Andhra Pradesh	Y.S.R.	2005	0	July	3	8										8	8						Sheep				Declared as anthrax by GOI
Animal	AHD	NADRES		Andhra Pradesh	Y.S.R.	2003	0	September	3	5										5	5						Sheep				Declared as anthrax by GOI
Animal	AHD	NADRES		Andhra Pradesh	Sri Potti Sriramulu Nellor	2003	0	September	3	9										9	9						Sheep				Declared as anthrax by GOI
Animal	AHD	NADRES		Andhra Pradesh	Y.S.R.	2005	0	September	3	5										5	5						Sheep				Declared as anthrax by GOI
Animal	AHD	NADRES		Andhra Pradesh	Sri Potti Sriramulu Nellor	2005	0	December	2	4										4			4				Bovine				Declared as anthrax by GOI
Animal	AHD	NADRES		Andhra Pradesh	Chittoor	2003	0	January	2	3										3			3				Bovine				Declared as anthrax by GOI
Animal	AHD	NADRES		Andhra Pradesh	Chittoor	2008	0	January	2	9										9			9				Bovine				Declared as anthrax by GOI
Animal	AHD	NADRES		Andhra Pradesh	Chittoor	2004	0	July	2	2										2			2				Bovine				Declared as anthrax by GOI
Animal	AHD	NADRES		Andhra Pradesh	Chittoor	2016	0	July	2	11										11			11				Bovine				Declared as anthrax by GOI
Animal	AHD	NADRES		Andhra Pradesh	Chittoor	2004	0	June	2	3										3			3				Bovine				Declared as anthrax by GOI
Animal	AHD	NADRES		Andhra Pradesh	Visakhapatnam	2005	0	June	2	5										5			5				Bovine				Declared as anthrax by GOI
Animal	AHD	NADRES		Andhra Pradesh	Visakhapatnam	2016	0	May	2	2										2			2				Bovine				Declared as anthrax by GOI
Animal	AHD	NADRES		Andhra Pradesh	Chittoor	2008	0	September	2	3										3			3				Bovine				Declared as anthrax by GOI
Animal	AHD	NADRES		Andhra Pradesh	Y.S.R.	2004	0	April	2	10										10	10						Sheep				Declared as anthrax by GOI
Animal	AHD	NADRES		Andhra Pradesh	Y.S.R.	2005	0	April	2	3										3	3						Sheep				Declared as anthrax by GOI
Animal	AHD	NADRES		Andhra Pradesh	Sri Potti Sriramulu Nellor	2007	0	April	2	4										4	4						Sheep				Declared as anthrax by GOI
Animal	AHD	NADRES		Andhra Pradesh	Chittoor	2004	0	August	2	8										8	8						Sheep				Declared as anthrax by GOI
Animal	AHD	NADRES		Andhra Pradesh	Y.S.R.	2005	0	August	2	5										5	5						Sheep				Declared as anthrax by GOI
Animal	AHD	NADRES		Andhra Pradesh	Sri Potti Sriramulu Nellor	2016	0	August	2	18										18	18						Sheep				Declared as anthrax by GOI
Animal	AHD	NADRES		Andhra Pradesh	Sri Potti Sriramulu Nellor	2016	0	December	2	8										8	8						Sheep				Declared as anthrax by GOI
Animal	AHD	NADRES		Andhra Pradesh	Y.S.R.	2007	0	February	2	4										4	4						Sheep				Declared as anthrax by GOI
Animal	AHD	NADRES		Andhra Pradesh	Sri Potti Sriramulu Nellor	2007	0	February	2	3										3	3						Sheep				Declared as anthrax by GOI
Animal	AHD	NADRES		Andhra Pradesh	Sri Potti Sriramulu Nellor	2008	0	February	2	4										4	4						Sheep				Declared as anthrax by GOI
Animal	AHD	NADRES		Andhra Pradesh	Sri Potti Sriramulu Nellor	2007	0	January	2	2										2	2						Sheep				Declared as anthrax by GOI
Animal	AHD	NADRES		Andhra Pradesh	Y.S.R.	2010	0	January	2	18										18	18						Sheep				Declared as anthrax by GOI
Animal	AHD	NADRES		Andhra Pradesh	Anantapur	2016	0	January	2	8										8	8						Sheep				Declared as anthrax by GOI
Animal	AHD	NADRES		Andhra Pradesh	Chittoor	2004	0	June	2	9										9	9						Sheep				Declared as anthrax by GOI
Animal	AHD	NADRES		Andhra Pradesh	Anantapur	2009	0	June	2	35										35	35						Sheep				Declared as anthrax by GOI
Animal	AHD	NADRES		Andhra Pradesh	Kurnool	2014	0	June	2	114										114	114						Sheep				Declared as anthrax by GOI
Animal	AHD	NADRES		Andhra Pradesh	Y.S.R.	2015	0	June	2	2										2	2						Sheep				Declared as anthrax by GOI
Animal	AHD	NADRES		Andhra Pradesh	Y.S.R.	2004	0	March	2	7										7	7						Sheep				Declared as anthrax by GOI
Animal	AHD	NADRES		Andhra Pradesh	Chittoor	2006	0	March	2	8										8	8						Sheep				Declared as anthrax by GOI
Animal	AHD	NADRES		Andhra Pradesh	Kurnool	2015	0	March	2	9										9	9						Sheep				Declared as anthrax by GOI
Animal	AHD	NADRES		Andhra Pradesh	Y.S.R.	2005	0	May	2	7										7	7						Sheep				Declared as anthrax by GOI
Animal	AHD	NADRES		Andhra Pradesh	Prakasam	2005	0	May	2	3										3	3						Sheep				Declared as anthrax by GOI
Animal	AHD	NADRES		Andhra Pradesh	Sri Potti Sriramulu Nellor	2006	0	May	2	2										2	2						Sheep				Declared as anthrax by GOI
Animal	AHD	NADRES		Andhra Pradesh	Y.S.R.	2006	0	November	2	4										4	4						Sheep				Declared as anthrax by GOI
Animal	AHD	NADRES		Andhra Pradesh	Kurnool	2018	0	September	2	2										2	2						Sheep				Declared as anthrax by GOI
Animal	AHD	NADRES		Andhra Pradesh	Chittoor	2003	0	April	1	1										1			1				Bovine				Declared as anthrax by GOI
Animal	AHD	NADRES		Andhra Pradesh	Chittoor	2004	0	April	1	2										2			2				Bovine				Declared as anthrax by GOI
Animal	AHD	NADRES		Andhra Pradesh	Chittoor	2007	0	August	1	3										3			3				Bovine				Declared as anthrax by GOI
Animal	AHD	NADRES		Andhra Pradesh	Chittoor	2008	0	August	1	4										4			4				Bovine				Declared as anthrax by GOI
Animal	AHD	NADRES		Andhra Pradesh	Chittoor	2009	0	August	1	5										5			5				Bovine				Declared as anthrax by GOI
Animal	AHD	NADRES		Andhra Pradesh	Chittoor	2011	0	August	1	4										4			4				Bovine				Declared as anthrax by GOI
Animal	AHD	NADRES		Andhra Pradesh	Srikakulam	2011	0	August	1	11										11			11				Bovine				Declared as anthrax by GOI
Animal	AHD	NADRES		Andhra Pradesh	Vizianagaram	2011	0	August	1	67										67			67				Bovine				Declared as anthrax by GOI
Animal	AHD	NADRES		Andhra Pradesh	Chittoor	2004	0	December	1	1										1			1				Bovine				Declared as anthrax by GOI
Animal	AHD	NADRES		Andhra Pradesh	Chittoor	2005	0	December	1	1										1			1				Bovine				Declared as anthrax by GOI
Animal	AHD	NADRES		Andhra Pradesh	Chittoor	2007	0	December	1	5										5			5				Bovine				Declared as anthrax by GOI
Animal	AHD	NADRES		Andhra Pradesh	Chittoor	2009	0	February	1	2										2			2				Bovine				Declared as anthrax by GOI
Animal	AHD	NADRES		Andhra Pradesh	Chittoor	2007	0	January	1	1										1			1				Bovine				Declared as anthrax by GOI
Animal	AHD	NADRES		Andhra Pradesh	Chittoor	2009	0	January	1	1										1			1				Bovine				Declared as anthrax by GOI
Animal	AHD	NADRES		Andhra Pradesh	Chittoor	2005	0	July	1	3										3			3				Bovine				Declared as anthrax by GOI
Animal	AHD	NADRES		Andhra Pradesh	Chittoor	2007	0	July	1	1										1			1				Bovine				Declared as anthrax by GOI
Animal	AHD	NADRES		Andhra Pradesh	Chittoor	2008	0	July	1	2										2			2				Bovine				Declared as anthrax by GOI
Animal	AHD	NADRES		Andhra Pradesh	Kurnool	2018	0	July	1	13										13			13				Bovine				Declared as anthrax by GOI
Animal	AHD	NADRES		Andhra Pradesh	Chittoor	2006	0	June	1	5										5			5				Bovine				Declared as anthrax by GOI
Animal	AHD	NADRES		Andhra Pradesh	Srikakulam	2018	0	June	1	4										4			4				Bovine				Declared as anthrax by GOI
Animal	AHD	NADRES		Andhra Pradesh	Chittoor	2009	0	March	1	2										2			2				Bovine				Declared as anthrax by GOI
Animal	AHD	NADRES		Andhra Pradesh	Chittoor	2010	0	March	1	1										1			1				Bovine				Declared as anthrax by GOI
Animal	AHD	NADRES		Andhra Pradesh	Anantapur	2020	0	March	1	20										20			20				Bovine				Declared as anthrax by GOI
Animal	AHD	NADRES		Andhra Pradesh	Chittoor	2005	0	May	1	1										1			1				Bovine				Declared as anthrax by GOI
Animal	AHD	NADRES		Andhra Pradesh	Srikakulam	2008	0	May	1	1										1			1				Bovine				Declared as anthrax by GOI
Animal	AHD	NADRES		Andhra Pradesh	Chittoor	2003	0	November	1	1										1			1				Bovine				Declared as anthrax by GOI
Animal	AHD	NADRES		Andhra Pradesh	Chittoor	2006	0	November	1	2										2			2				Bovine				Declared as anthrax by GOI
Animal	AHD	NADRES		Andhra Pradesh	Chittoor	2009	0	November	1	3										3			3				Bovine				Declared as anthrax by GOI
Animal	AHD	NADRES		Andhra Pradesh	Chittoor	2003	0	October	1	1										1			1				Bovine				Declared as anthrax by GOI
Animal	AHD	NADRES		Andhra Pradesh	Chittoor	2005	0	October	1	1										1			1				Bovine				Declared as anthrax by GOI
Animal	AHD	NADRES		Andhra Pradesh	Sri Potti Sriramulu Nellor	2005	0	October	1	1										1			1				Bovine				Declared as anthrax by GOI
Animal	AHD	NADRES		Andhra Pradesh	Chittoor	2007	0	October	1	1										1			1				Bovine				Declared as anthrax by GOI
Animal	AHD	NADRES		Andhra Pradesh	Anantapur	2017	0	October	1	5										5			5				Bovine				Declared as anthrax by GOI
Animal	AHD	NADRES		Andhra Pradesh	Chittoor	2018	0	October	1	7										7			7				Bovine				Declared as anthrax by GOI
Animal	AHD	NADRES		Andhra Pradesh	Chittoor	2018	0	October	1	7										7			7				Bovine				Declared as anthrax by GOI
Animal	AHD	NADRES		Andhra Pradesh	Chittoor	2004	0	September	1	1										1			1				Bovine				Declared as anthrax by GOI
Animal	AHD	NADRES		Andhra Pradesh	Visakhapatnam	2004	0	September	1	6										6			6				Bovine				Declared as anthrax by GOI
Animal	AHD	NADRES		Andhra Pradesh	Chittoor	2005	0	September	1	6										6			6				Bovine				Declared as anthrax by GOI
Animal	AHD	NADRES		Andhra Pradesh	Chittoor	2006	0	September	1	1										1			1				Bovine				Declared as anthrax by GOI
Animal	AHD	NADRES		Andhra Pradesh	Chittoor	2008	0	February	1	1										1					1		Buffalo				Declared as anthrax by GOI
Animal	AHD	NADRES		Andhra Pradesh	Chittoor	2008	0	November	1	2										2					2		Buffalo				Declared as anthrax by GOI
Animal	AHD	NADRES		Andhra Pradesh	Y.S.R.	2003	0	December	1	2										2		2					Goat				Declared as anthrax by GOI
Animal	AHD	NADRES		Andhra Pradesh	Sri Potti Sriramulu Nellor	2005	0	February	1	2										2		2					Goat				Declared as anthrax by GOI
Animal	AHD	NADRES		Andhra Pradesh	Chittoor	2016	0	July	1	3										3		3					Goat				Declared as anthrax by GOI
Animal	AHD	NADRES		Andhra Pradesh	Y.S.R.	2010	0	June	1	2										2		2					Goat				Declared as anthrax by GOI
Animal	AHD	NADRES		Andhra Pradesh	Y.S.R.	2021	0	March	1	17										17		17					Goat				Declared as anthrax by GOI
Animal	AHD	NADRES		Andhra Pradesh	Kurnool	2021	0	March	1	12										12		12					Goat				Declared as anthrax by GOI
Animal	AHD	NADRES		Andhra Pradesh	Sri Potti Sriramulu Nellor	2022	0	November	1	1										1		1					Goat				Declared as anthrax by GOI
Animal	AHD	NADRES		Andhra Pradesh	Visakhapatnam	2004	0	September	1	3										3		3					Goat				Declared as anthrax by GOI
Animal	AHD	NADRES		Andhra Pradesh	Visakhapatnam	2007	0	September	1	1										1		1					Goat				Declared as anthrax by GOI
Animal	AHD	NADRES		Andhra Pradesh	Y.S.R.	2022	0	September	1	2										2		2					Goat				Declared as anthrax by GOI
Animal	AHD	NADRES		Andhra Pradesh	Guntur	2004	0	April	1	15										15	15						Sheep				Declared as anthrax by GOI
Animal	AHD	NADRES		Andhra Pradesh	Prakasam	2004	0	April	1	2										2	2						Sheep				Declared as anthrax by GOI
Animal	AHD	NADRES		Andhra Pradesh	Anantapur	2005	0	April	1	2										2	2						Sheep				Declared as anthrax by GOI
Animal	AHD	NADRES		Andhra Pradesh	Y.S.R.	2007	0	April	1	4										4	4						Sheep				Declared as anthrax by GOI
Animal	AHD	NADRES		Andhra Pradesh	Sri Potti Sriramulu Nellor	2009	0	April	1	2										2	2						Sheep				Declared as anthrax by GOI
Animal	AHD	NADRES		Andhra Pradesh	Chittoor	2010	0	April	1	2										2	2						Sheep				Declared as anthrax by GOI
Animal	AHD	NADRES		Andhra Pradesh	Guntur	2010	0	April	1	12										12	12						Sheep				Declared as anthrax by GOI
Animal	AHD	NADRES		Andhra Pradesh	Kurnool	2013	0	April	1	20										20	20						Sheep				Declared as anthrax by GOI
Animal	AHD	NADRES		Andhra Pradesh	Y.S.R.	2014	0	April	1	1										1	1						Sheep				Declared as anthrax by GOI
Animal	AHD	NADRES		Andhra Pradesh	Chittoor	2006	0	August	1	1										1	1						Sheep				Declared as anthrax by GOI
Animal	AHD	NADRES		Andhra Pradesh	Prakasam	2006	0	August	1	20										20	20						Sheep				Declared as anthrax by GOI
Animal	AHD	NADRES		Andhra Pradesh	Y.S.R.	2007	0	August	1	2										2	2						Sheep				Declared as anthrax by GOI
Animal	AHD	NADRES		Andhra Pradesh	Sri Potti Sriramulu Nellor	2007	0	August	1	2										2	2						Sheep				Declared as anthrax by GOI
Animal	AHD	NADRES		Andhra Pradesh	Kurnool	2014	0	August	1	5										5	5						Sheep				Declared as anthrax by GOI
Animal	AHD	NADRES		Andhra Pradesh	Sri Potti Sriramulu Nellor	2014	0	August	1	1										1	1						Sheep				Declared as anthrax by GOI
Animal	AHD	NADRES		Andhra Pradesh	Kurnool	2021	0	August	1	1										1	1						Sheep				Declared as anthrax by GOI
Animal	AHD	NADRES		Andhra Pradesh	East Godavari	2003	0	December	1	3										3	3						Sheep				Declared as anthrax by GOI
Animal	AHD	NADRES		Andhra Pradesh	Anantapur	2004	0	December	1	2										2	2						Sheep				Declared as anthrax by GOI
Animal	AHD	NADRES		Andhra Pradesh	Chittoor	2004	0	December	1	2										2	2						Sheep				Declared as anthrax by GOI
Animal	AHD	NADRES		Andhra Pradesh	Prakasam	2005	0	December	1	6										6	6						Sheep				Declared as anthrax by GOI
Animal	AHD	NADRES		Andhra Pradesh	Kurnool	2006	0	December	1	2										2	2						Sheep				Declared as anthrax by GOI
Animal	AHD	NADRES		Andhra Pradesh	Prakasam	2007	0	December	1	3										3	3						Sheep				Declared as anthrax by GOI
Animal	AHD	NADRES		Andhra Pradesh	Kurnool	2014	0	December	1	2										2	2						Sheep				Declared as anthrax by GOI
Animal	AHD	NADRES		Andhra Pradesh	Sri Potti Sriramulu Nellor	2018	0	December	1	3										3	3						Sheep				Declared as anthrax by GOI
Animal	AHD	NADRES		Andhra Pradesh	Anantapur	2004	0	February	1	5										5	5						Sheep				Declared as anthrax by GOI
Animal	AHD	NADRES		Andhra Pradesh	Sri Potti Sriramulu Nellor	2004	0	February	1	2										2	2						Sheep				Declared as anthrax by GOI
Animal	AHD	NADRES		Andhra Pradesh	Prakasam	2004	0	February	1	2										2	2						Sheep				Declared as anthrax by GOI
Animal	AHD	NADRES		Andhra Pradesh	Chittoor	2007	0	February	1	11										11	11						Sheep				Declared as anthrax by GOI
Animal	AHD	NADRES		Andhra Pradesh	West Godavari	2007	0	February	1	14										14	14						Sheep				Declared as anthrax by GOI
Animal	AHD	NADRES		Andhra Pradesh	Y.S.R.	2008	0	February	1	4										4	4						Sheep				Declared as anthrax by GOI
Animal	AHD	NADRES		Andhra Pradesh	Srikakulam	2010	0	February	1	30										30	30						Sheep				Declared as anthrax by GOI
Animal	AHD	NADRES		Andhra Pradesh	Y.S.R.	2015	0	February	1	1										1	1						Sheep				Declared as anthrax by GOI
Animal	AHD	NADRES		Andhra Pradesh	Y.S.R.	2022	0	February	1	4										4	4						Sheep				Declared as anthrax by GOI
Animal	AHD	NADRES		Andhra Pradesh	Chittoor	2003	0	January	1	3										3	3						Sheep				Declared as anthrax by GOI
Animal	AHD	NADRES		Andhra Pradesh	Guntur	2005	0	January	1	2										2	2						Sheep				Declared as anthrax by GOI
Animal	AHD	NADRES		Andhra Pradesh	Y.S.R.	2006	0	January	1	4										4	4						Sheep				Declared as anthrax by GOI
Animal	AHD	NADRES		Andhra Pradesh	Sri Potti Sriramulu Nellor	2006	0	January	1	1										1	1						Sheep				Declared as anthrax by GOI
Animal	AHD	NADRES		Andhra Pradesh	Chittoor	2007	0	January	1	2										2	2						Sheep				Declared as anthrax by GOI
Animal	AHD	NADRES		Andhra Pradesh	Kurnool	2008	0	January	1	1										1	1						Sheep				Declared as anthrax by GOI
Animal	AHD	NADRES		Andhra Pradesh	Sri Potti Sriramulu Nellor	2015	0	January	1	8										8	8						Sheep				Declared as anthrax by GOI
Animal	AHD	NADRES		Andhra Pradesh	Kurnool	2016	0	January	1	2										2	2						Sheep				Declared as anthrax by GOI
Animal	AHD	NADRES		Andhra Pradesh	Sri Potti Sriramulu Nellor	2017	0	January	1	2										2	2						Sheep				Declared as anthrax by GOI
Animal	AHD	NADRES		Andhra Pradesh	Sri Potti Sriramulu Nellor	2019	0	January	1	3										3	3						Sheep				Declared as anthrax by GOI
Animal	AHD	NADRES		Andhra Pradesh	Prakasam	2019	0	January	1	10										10	10						Sheep				Declared as anthrax by GOI
Animal	AHD	NADRES		Andhra Pradesh	Prakasam	2019	0	January	1	10										10	10						Sheep				Declared as anthrax by GOI
Animal	AHD	NADRES		Andhra Pradesh	Y.S.R.	2004	0	July	1	1										1	1						Sheep				Declared as anthrax by GOI
Animal	AHD	NADRES		Andhra Pradesh	West Godavari	2004	0	July	1	3										3	3						Sheep				Declared as anthrax by GOI
Animal	AHD	NADRES		Andhra Pradesh	Chittoor	2005	0	July	1	7										7	7						Sheep				Declared as anthrax by GOI
Animal	AHD	NADRES		Andhra Pradesh	Sri Potti Sriramulu Nellor	2005	0	July	1	2										2	2						Sheep				Declared as anthrax by GOI
Animal	AHD	NADRES		Andhra Pradesh	Chittoor	2006	0	July	1	2										2	2						Sheep				Declared as anthrax by GOI
Animal	AHD	NADRES		Andhra Pradesh	Prakasam	2006	0	July	1	3										3	3						Sheep				Declared as anthrax by GOI
Animal	AHD	NADRES		Andhra Pradesh	Y.S.R.	2007	0	July	1	3										3	3						Sheep				Declared as anthrax by GOI
Animal	AHD	NADRES		Andhra Pradesh	Sri Potti Sriramulu Nellor	2007	0	July	1	1										1	1						Sheep				Declared as anthrax by GOI
Animal	AHD	NADRES		Andhra Pradesh	Kurnool	2008	0	July	1	3										3	3						Sheep				Declared as anthrax by GOI
Animal	AHD	NADRES		Andhra Pradesh	Kurnool	2022	0	July	1	1										1	1						Sheep				Declared as anthrax by GOI
Animal	AHD	NADRES		Andhra Pradesh	Y.S.R.	2004	0	June	1	2										2	2						Sheep				Declared as anthrax by GOI
Animal	AHD	NADRES		Andhra Pradesh	Prakasam	2004	0	June	1	1										1	1						Sheep				Declared as anthrax by GOI
Animal	AHD	NADRES		Andhra Pradesh	Y.S.R.	2005	0	June	1	1										1	1						Sheep				Declared as anthrax by GOI
Animal	AHD	NADRES		Andhra Pradesh	Chittoor	2006	0	June	1	1										1	1						Sheep				Declared as anthrax by GOI
Animal	AHD	NADRES		Andhra Pradesh	Sri Potti Sriramulu Nellor	2006	0	June	1	1										1	1						Sheep				Declared as anthrax by GOI
Animal	AHD	NADRES		Andhra Pradesh	Guntur	2008	0	June	1	4										4	4						Sheep				Declared as anthrax by GOI
Animal	AHD	NADRES		Andhra Pradesh	Sri Potti Sriramulu Nellor	2016	0	June	1	4										4	4						Sheep				Declared as anthrax by GOI
Animal	AHD	NADRES		Andhra Pradesh	Srikakulam	2018	0	June	1	15										15	15						Sheep				Declared as anthrax by GOI
Animal	AHD	NADRES		Andhra Pradesh	Anantapur	2004	0	March	1	1										1	1						Sheep				Declared as anthrax by GOI
Animal	AHD	NADRES		Andhra Pradesh	Sri Potti Sriramulu Nellor	2004	0	March	1	1										1	1						Sheep				Declared as anthrax by GOI
Animal	AHD	NADRES		Andhra Pradesh	Prakasam	2004	0	March	1	1										1	1						Sheep				Declared as anthrax by GOI
Animal	AHD	NADRES		Andhra Pradesh	Sri Potti Sriramulu Nellor	2007	0	March	1	1										1	1						Sheep				Declared as anthrax by GOI
Animal	AHD	NADRES		Andhra Pradesh	Prakasam	2009	0	March	1	84										84	84						Sheep				Declared as anthrax by GOI
Animal	AHD	NADRES		Andhra Pradesh	Y.S.R.	2010	0	March	1	2										2	2						Sheep				Declared as anthrax by GOI
Animal	AHD	NADRES		Andhra Pradesh	Y.S.R.	2004	0	May	1	2										2	2						Sheep				Declared as anthrax by GOI
Animal	AHD	NADRES		Andhra Pradesh	Sri Potti Sriramulu Nellor	2004	0	May	1	5										5	5						Sheep				Declared as anthrax by GOI
Animal	AHD	NADRES		Andhra Pradesh	Y.S.R.	2006	0	May	1	8										8	8						Sheep				Declared as anthrax by GOI
Animal	AHD	NADRES		Andhra Pradesh	Prakasam	2006	0	May	1	1										1	1						Sheep				Declared as anthrax by GOI
Animal	AHD	NADRES		Andhra Pradesh	Chittoor	2007	0	May	1	5										5	5						Sheep				Declared as anthrax by GOI
Animal	AHD	NADRES		Andhra Pradesh	Y.S.R.	2007	0	May	1	3										3	3						Sheep				Declared as anthrax by GOI
Animal	AHD	NADRES		Andhra Pradesh	Sri Potti Sriramulu Nellor	2007	0	May	1	2										2	2						Sheep				Declared as anthrax by GOI
Animal	AHD	NADRES		Andhra Pradesh	Chittoor	2008	0	May	1	1										1	1						Sheep				Declared as anthrax by GOI
Animal	AHD	NADRES		Andhra Pradesh	Chittoor	2010	0	May	1	4										4	4						Sheep				Declared as anthrax by GOI
Animal	AHD	NADRES		Andhra Pradesh	Kurnool	2014	0	May	1	3										3	3						Sheep				Declared as anthrax by GOI
Animal	AHD	NADRES		Andhra Pradesh	Sri Potti Sriramulu Nellor	2016	0	May	1	2										2	2						Sheep				Declared as anthrax by GOI
Animal	AHD	NADRES		Andhra Pradesh	Y.S.R.	2003	0	November	1	6										6	6						Sheep				Declared as anthrax by GOI
Animal	AHD	NADRES		Andhra Pradesh	Sri Potti Sriramulu Nellor	2006	0	November	1	4										4	4						Sheep				Declared as anthrax by GOI
Animal	AHD	NADRES		Andhra Pradesh	Prakasam	2007	0	November	1	7										7	7						Sheep				Declared as anthrax by GOI
Animal	AHD	NADRES		Andhra Pradesh	Kurnool	2016	0	November	1	2										2	2						Sheep				Declared as anthrax by GOI
Animal	AHD	NADRES		Andhra Pradesh	Kurnool	2019	0	November	1	8										8	8						Sheep				Declared as anthrax by GOI
Animal	AHD	NADRES		Andhra Pradesh	Kurnool	2021	0	November	1	7										7	7						Sheep				Declared as anthrax by GOI
Animal	AHD	NADRES		Andhra Pradesh	Y.S.R.	2003	0	October	1	2										2	2						Sheep				Declared as anthrax by GOI
Animal	AHD	NADRES		Andhra Pradesh	Guntur	2003	0	October	1	28										28	28						Sheep				Declared as anthrax by GOI
Animal	AHD	NADRES		Andhra Pradesh	Sri Potti Sriramulu Nellor	2003	0	October	1	6										6	6						Sheep				Declared as anthrax by GOI
Animal	AHD	NADRES		Andhra Pradesh	Prakasam	2003	0	October	1	1										1	1						Sheep				Declared as anthrax by GOI
Animal	AHD	NADRES		Andhra Pradesh	West Godavari	2003	0	October	1	7										7	7						Sheep				Declared as anthrax by GOI
Animal	AHD	NADRES		Andhra Pradesh	Y.S.R.	2004	0	October	1	2										2	2						Sheep				Declared as anthrax by GOI
Animal	AHD	NADRES		Andhra Pradesh	Anantapur	2006	0	October	1	5										5	5						Sheep				Declared as anthrax by GOI
Animal	AHD	NADRES		Andhra Pradesh	Y.S.R.	2006	0	October	1	3										3	3						Sheep				Declared as anthrax by GOI
Animal	AHD	NADRES		Andhra Pradesh	Prakasam	2006	0	October	1	4										4	4						Sheep				Declared as anthrax by GOI
Animal	AHD	NADRES		Andhra Pradesh	Y.S.R.	2008	0	October	1	2										2	2						Sheep				Declared as anthrax by GOI
Animal	AHD	NADRES		Andhra Pradesh	Sri Potti Sriramulu Nellor	2008	0	October	1	2										2	2						Sheep				Declared as anthrax by GOI
Animal	AHD	NADRES		Andhra Pradesh	Prakasam	2009	0	October	1	4										4	4						Sheep				Declared as anthrax by GOI
Animal	AHD	NADRES		Andhra Pradesh	Y.S.R.	2014	0	October	1	2										2	2						Sheep				Declared as anthrax by GOI
Animal	AHD	NADRES		Andhra Pradesh	Kurnool	2016	0	October	1	5										5	5						Sheep				Declared as anthrax by GOI
Animal	AHD	NADRES		Andhra Pradesh	Chittoor	2004	0	September	1	1										1	1						Sheep				Declared as anthrax by GOI
Animal	AHD	NADRES		Andhra Pradesh	Chittoor	2005	0	September	1	8										8	8						Sheep				Declared as anthrax by GOI
Animal	AHD	NADRES		Andhra Pradesh	Chittoor	2006	0	September	1	3										3	3						Sheep				Declared as anthrax by GOI
Animal	AHD	NADRES		Andhra Pradesh	Y.S.R.	2007	0	September	1	2										2	2						Sheep				Declared as anthrax by GOI
Animal	AHD	NADRES		Andhra Pradesh	Vizianagaram	2007	0	September	1	9										9	9						Sheep				Declared as anthrax by GOI
Animal	AHD	NADRES		Andhra Pradesh	Sri Potti Sriramulu Nellor	2016	0	September	1	3										3	3						Sheep				Declared as anthrax by GOI
Animal	AHD	NADRES		Andhra Pradesh	Y.S.R.	2020	0	February	1	2										2							Sheep/Goat				Declared as anthrax by GOI
Animal	AHD	NADRES		Andhra Pradesh	Sri Potti Sriramulu Nellor	2021	0	January	1	1										1							Sheep/Goat				Declared as anthrax by GOI
Animal	AHD	NADRES		Andhra Pradesh	Y.S.R.	2020	0	June	1	14										14							Sheep/Goat				Declared as anthrax by GOI
Animal	AHD	NADRES		Andhra Pradesh	Kurnool	2019	0	November	1	16										16							Sheep/Goat				Declared as anthrax by GOI
Animal	AHD	NADRES		Andhra Pradesh	Kurnool	2020	0	November	1	3										3							Sheep/Goat				Declared as anthrax by GOI
Animal	AHD	NADRES		Andhra Pradesh	Kurnool	2020	0	November	1	3										3							Sheep/Goat				Declared as anthrax by GOI
Human	Original article	Balachandrudu et al.	2018	Andhra Pradesh	Visakhapatnam	2016	0	NA	1	8	8	0	0	0	0	0		-	0	0	0	0	0	0	0	0		painless ulcers with surrounding vesiculation and edema ; few were black eschar in the center of the lesion, ;associated axillary lymphadenopathy	smear;swab	Y	Microscopy/culture/PCR
Human	Case report	Bindu M, et al.	2007	Andhra Pradesh		2007	0		1	1			1							0	0	0	0	0	0	0		history of high grade fever the preceding 4 days and headache with vomiting for 2 days. He had hypertension for last 2 years and was taking treatment irregularly. He was a vegetarian; there was no history of contact with pet animals.	CSF	Y	Microscopy/culture
Human	Original article	George et al.	1994	Andhra Pradesh	Chittoor	1990	0	October	1	6	1	0	0	5	0	0	0	0	5	1	1	0	0	0	0	0	Sheep	Slauttring of animals and handling of meat	smear;swab	Y	Microscopy/culture
Human	Outbreak	IDSP	0	Andhra Pradesh	Chittoor	2011	0	July	1	2	2	0	0	0	0	0	0	0	0	0	0	0	0	0	0	0		NA	NA	Y	Declared as anthrax by GOI
Human	Outbreak	IDSP	0	Andhra Pradesh	Visakhapatnam	2016	0	April	1	16	16	0	0	0	0	0	0	0	0	0	0	0	0	0	0	0		NA	blood	Y	Declared as anthrax by GOI
Human	Outbreak	IDSP	0	Andhra Pradesh	Visakhapatnam	2017	0	June	1	5	5	0	0	0	0	0	0	0	0	0	0	0	0	0	0	0		NA	none	Y	Declared as anthrax by GOI
Human	Outbreak	IDSP	0	Andhra Pradesh	Visakhapatnam	2017	0	September	1	6	6	0	0	0	0	0	0	0	0	0	0	0	0	0	0	0		NA	blood	Y	Declared as anthrax by GOI
Human	Outbreak	IDSP	0	Andhra Pradesh	Anantapur	2017	0	October	1	3	3	0	0	0	0	0	0	0	0	0	0	0	0	0	0	0		NA	swab, meat	Y	Declared as anthrax by GOI
Human	Outbreak	IDSP	0	Andhra Pradesh	Visakhapatnam	2017	0	December	1	7	7	0	0	0	0	0	0	0	0	0	0	0	0	0	0	0		NA	swab	Y	Declared as anthrax by GOI
Human	Outbreak	IDSP	0	Andhra Pradesh	Visakhapatnam	2018	0	February	1	1	1	0	0	0	0	0	0	0	0	0	0	0	0	0	0	0		NA	blood, cattle sample	Y	Declared as anthrax by GOI
Human	Outbreak	IDSP	0	Andhra Pradesh	Visakhapatnam	2018	0	April	1	2	2	0	0	0	0	0	0	0	0	0	0	0	0	0	0	0		NA	smear, blood	Y	Declared as anthrax by GOI
Human	Outbreak	IDSP	0	Andhra Pradesh	Visakhapatnam	2018	0	April	1	4	4	0	0	0	0	0	0	0	0	0	0	0	0	0	0	0		NA	smear, blood	Y	Declared as anthrax by GOI
Human	Outbreak	IDSP	0	Andhra Pradesh	Visakhapatnam	2018	0	April	1	19	19	0	0	0	0	0	0	0	0	0	0	0	0	0	0	0		NA	smear, blood	Y	Declared as anthrax by GOI
Human	Outbreak	IDSP	0	Andhra Pradesh	Visakhapatnam	2018	0	April	1	14	14	0	0	0	0	0	0	0	0	0	0	0	0	0	0	0		NA	smear, blood	Y	Declared as anthrax by GOI
Human	Outbreak	IDSP	0	Andhra Pradesh	Visakhapatnam	2019	0	June	1	2	2	0	0	0	0	0	0	0	0	0	0	0	0	0	0	0		NA	smear	Y	Declared as anthrax by GOI
Human	Outbreak	Rao GRR et al.	2007	Andhra Pradesh	Visakhapatnam	2005	0	June	1	6	6	0	0	0	1	0	0	0	0	0	0	0	0	0	0	0		Painless ulcers with surrounding vesiculation and edema on their hands.	Smears and swabs were taken from the vesicles, beneath the ulcers and fluid from the surrounding edematous region; biopsies were taken in all patients from the edge of the lesions	Y	Microscopy/culture/PCR
Human	Case series	Rao GRR et al.	2005	Andhra Pradesh	Visakhapatnam	2004	0	September	1	5	5	0	0	0	0	0	0	0	0	0	0	0	0	0	0	0		Painless ulcers with surrounding vesiculation and edema on the extremities	Smears and swabs taken from the vesicles, ulcers and fluid from the surrounding edematous region	Y	Microscopy/culture/PCR
Human	Case series	Rao TN et al.	2009	Andhra Pradesh	Vizianagaram	2007	0	September	1	4	4	0	0	0	0	0	0	0	0	0	0	0	0	0	0	0	Bovine	painless ulcers with vesiculation and edema of the surrounding skin on the extremities without any constitutional symptoms	Smears and swabs were taken from vesicles, beneath the ulcers and fluid from the surrounding edematous region	Y	Microscopy/culture
Human	Cohort study	Reddy et al.	2012	Andhra Pradesh	Chittoor	2011	0	July	1	18	9	0	0	0	0	0	0	0	0	9	0	2	6	0	1	0	Sheep	Cutaneous ulcers	Wound swabs	Y	Microscopy
Human	Case report	Suggu & Konakanchi	2020	Andhra Pradesh	Visakhapatnam	2020	0	NA	1	1	1	0	0	0	0	0	0	0	0	0	0	0	0	0	0	0		painless raised lesion ;fever;chill	smear	Y	Microscopy
Animal	AHD	NADRES		Assam	Sivasagar	2003	0	October	3	14										14			14				Bovine				Declared as anthrax by GOI
Animal	AHD	NADRES		Assam	Sivasagar	2003	0	April	2	12										12			12				Bovine				Declared as anthrax by GOI
Animal	AHD	NADRES		Assam	Hailakandi	2003	0	June	1	2										2			2				Bovine				Declared as anthrax by GOI
Animal	AHD	NADRES		Assam	Sivasagar	2003	0	January	1	2										2			2				Bovine				Declared as anthrax by GOI
Animal	AHD	NADRES		Assam	Darrang	2021	0	June	1	1										1			1				Bovine				Declared as anthrax by GOI
Animal	AHD	NADRES		Assam	Nalbari	2021	0	April	1	3										3			3				Bovine				Declared as anthrax by GOI
Animal	AHD	NADRES		Assam	Chirang	2021	0	February	1	2										2			2				Bovine				Declared as anthrax by GOI
Animal	AHD	NADRES		Assam	Kamrup Metropolitan	2021	0	February	1	18										18			18				Bovine				Declared as anthrax by GOI
Animal	AHD	NADRES		Assam	Kamrup Metropolitan	2021	0	July	1	18										18			18				Bovine				Declared as anthrax by GOI
Human	Case report	Garg & Panmei	2018	Assam	Golaghat	2018	0	NA	1	1	0	0	0	1	0	0	0	0	1	0	0	0	0	0	0	0		fever for 4 days was associated with chills and rigors and a single episode of bloodstained vomitus 3 days back	Smear;blood;CSF	Y	Microscopy/culture
Animal	AHD	NADRES		Chhattisgarh	Durg	2012	0	August	1	13										13			13				Bovine				Declared as anthrax by GOI
Animal	AHD	NADRES		Chhattisgarh	Raipur	2012	0	September	1	7										7			7				Bovine				Declared as anthrax by GOI
Animal	AHD	NADRES		Chhattisgarh	Raipur	2014	0	November	1	1										1			1				Bovine				Declared as anthrax by GOI
Animal	AHD	NADRES		Chhattisgarh	Raipur	2014	0	December	1	2										2			2				Bovine				Declared as anthrax by GOI
Animal	AHD	NADRES		Chhattisgarh	Raipur	2015	0	March	1	2										2			2				Bovine				Declared as anthrax by GOI
Animal	Case report	Patil	2010	Chhattisgarh	Bastar	2010	0	NA	1	1	0	0	0	0	0	0	0	0	0	1	0	0	0	0	0	1	Bovine	NA	NA	Y	Microscopy
Animal	AHD	NADRES		Gujarat	Rajkot	2003	0	March	1	5										5			5				Bovine				Declared as anthrax by GOI
Animal	AHD	NADRES		Gujarat	Bhavnagar	2008	0	June	1	12										12			12				Bovine				Declared as anthrax by GOI
Animal	AHD	NADRES		Gujarat	Surendranagar	2016	0	August	1	11										11			11				Bovine				Declared as anthrax by GOI
Animal	AHD	NADRES		Gujarat	Surendranagar	2017	0	July	1	27										27			27				Bovine				Declared as anthrax by GOI
Animal	AHD	NADRES		Gujarat	Surendranagar	2018	0	July	1	1										1			1				Bovine				Declared as anthrax by GOI
Animal	AHD	NADRES		Gujarat	Jamnagar	2005	0	April	1	3										3		3					Goat				Declared as anthrax by GOI
Animal	AHD	NADRES		Gujarat	Gandhinagar	2003	0	January	1	23										23	23						Sheep				Declared as anthrax by GOI
Animal	AHD	NADRES		Gujarat	Kheda	2003	0	May	1	65										65	65						Sheep				Declared as anthrax by GOI
Animal	AHD	NADRES		Gujarat	Rajkot	2004	0	November	1	11										11	11						Sheep				Declared as anthrax by GOI
Animal	AHD	NADRES		Gujarat	Gandhinagar	2005	0	January	1	15										15	15						Sheep				Declared as anthrax by GOI
Animal	AHD	NADRES		Gujarat	Jamnagar	2005	0	April	1	9										9	9						Sheep				Declared as anthrax by GOI
Animal	AHD	NADRES		Gujarat	Rajkot	2003	0	March	1	5										5							Sheep/Goat				Declared as anthrax by GOI
Animal	AHD	NADRES		Gujarat	Rajkot	2007	0	May	1	25										25							Sheep/Goat				Declared as anthrax by GOI
Animal	AHD	NADRES		Gujarat	Jamnagar	2010	0	January	1	10										10							Sheep/Goat				Declared as anthrax by GOI
Animal	AHD	NADRES		Jammu & Kashmir	Baramula	2004	0	June	4	1										1			1				Bovine				Declared as anthrax by GOI
Animal	AHD	NADRES		Jammu & Kashmir	Anantnag	2003	0	June	1	3										3			3				Bovine				Declared as anthrax by GOI
Animal	AHD	NADRES		Jammu & Kashmir	Anantnag	2003	0	November	1	2										2			2				Bovine				Declared as anthrax by GOI
Animal	AHD	NADRES		Jammu & Kashmir	Pulwama	2003	0	April	1	2										2			2				Bovine				Declared as anthrax by GOI
Animal	AHD	NADRES		Jammu & Kashmir	Pulwama	2003	0	June	1	2										2			2				Bovine				Declared as anthrax by GOI
Animal	AHD	NADRES		Jammu & Kashmir	Pulwama	2003	0	October	1	1										1			1				Bovine				Declared as anthrax by GOI
Animal	AHD	NADRES		Jammu & Kashmir	Baramula	2004	0	July	1	1										1			1				Bovine				Declared as anthrax by GOI
Animal	AHD	NADRES		Jammu & Kashmir	Baramula	2005	0	January	1	4										4			4				Bovine				Declared as anthrax by GOI
Animal	AHD	NADRES		Jammu & Kashmir	Baramula	2005	0	February	1	1										1			1				Bovine				Declared as anthrax by GOI
Animal	AHD	NADRES		Jammu & Kashmir	Baramula	2005	0	June	1	4										4			4				Bovine				Declared as anthrax by GOI
Animal	AHD	NADRES		Jammu & Kashmir	Kupwara	2007	0	April	1	1										1			1				Bovine				Declared as anthrax by GOI
Animal	AHD	NADRES		Jammu & Kashmir	Bandipore	2011	0	October	1	1										1			1				Bovine				Declared as anthrax by GOI
Animal	AHD	NADRES		Jammu & Kashmir	Baramula	2013	0	July	5	3										3			3				Bovine				Declared as anthrax by GOI
Animal	AHD	NADRES		Jharkhand	Dumka	2018	0	June	18	8										8			8				Bovine				Declared as anthrax by GOI
Animal	AHD	NADRES		Jharkhand	Khunti	2019	0	December	6	1										1			1				Bovine				Declared as anthrax by GOI
Animal	AHD	NADRES		Jharkhand	Khunti	2019	0	December	4	1										1					1		Buffalo				Declared as anthrax by GOI
Animal	AHD	NADRES		Jharkhand	Deoghar	2018	0	October	2	1										1			1				Bovine				Declared as anthrax by GOI
Animal	AHD	NADRES		Jharkhand	Sahibganj	2018	0	June	2	1										1			1				Bovine				Declared as anthrax by GOI
Animal	AHD	NADRES		Jharkhand	Ranchi	2013	0	November	2	2										2					2		Buffalo				Declared as anthrax by GOI
Animal	AHD	NADRES		Jharkhand	Palamu	2009	0	May	1	14										14			14				Bovine				Declared as anthrax by GOI
Animal	AHD	NADRES		Jharkhand	Chatra	2013	0	August	1	1										1			1				Bovine				Declared as anthrax by GOI
Animal	AHD	NADRES		Jharkhand	Chatra	2013	0	September	1	1										1			1				Bovine				Declared as anthrax by GOI
Animal	AHD	NADRES		Jharkhand	Deoghar	2013	0	August	1	1										1			1				Bovine				Declared as anthrax by GOI
Animal	AHD	NADRES		Jharkhand	Dhanbad	2013	0	August	1	1										1			1				Bovine				Declared as anthrax by GOI
Animal	AHD	NADRES		Jharkhand	Dhanbad	2013	0	September	1	1										1			1				Bovine				Declared as anthrax by GOI
Animal	AHD	NADRES		Jharkhand	Dumka	2013	0	August	1	1										1			1				Bovine				Declared as anthrax by GOI
Animal	AHD	NADRES		Jharkhand	Dumka	2013	0	September	1	1										1			1				Bovine				Declared as anthrax by GOI
Animal	AHD	NADRES		Jharkhand	Garhwa	2013	0	August	1	1										1			1				Bovine				Declared as anthrax by GOI
Animal	AHD	NADRES		Jharkhand	Godda	2013	0	August	1	1										1			1				Bovine				Declared as anthrax by GOI
Animal	AHD	NADRES		Jharkhand	Godda	2013	0	September	1	1										1			1				Bovine				Declared as anthrax by GOI
Animal	AHD	NADRES		Jharkhand	Gumla	2013	0	August	1	1										1			1				Bovine				Declared as anthrax by GOI
Animal	AHD	NADRES		Jharkhand	Gumla	2013	0	September	1	1										1			1				Bovine				Declared as anthrax by GOI
Animal	AHD	NADRES		Jharkhand	Hazaribagh	2013	0	August	1	1										1			1				Bovine				Declared as anthrax by GOI
Animal	AHD	NADRES		Jharkhand	Hazaribagh	2013	0	September	1	1										1			1				Bovine				Declared as anthrax by GOI
Animal	AHD	NADRES		Jharkhand	Jamtara	2013	0	September	1	1										1			1				Bovine				Declared as anthrax by GOI
Animal	AHD	NADRES		Jharkhand	Latehar	2013	0	September	1	1										1			1				Bovine				Declared as anthrax by GOI
Animal	AHD	NADRES		Jharkhand	Lohardaga	2013	0	August	1	1										1			1				Bovine				Declared as anthrax by GOI
Animal	AHD	NADRES		Jharkhand	Lohardaga	2013	0	September	1	1										1			1				Bovine				Declared as anthrax by GOI
Animal	AHD	NADRES		Jharkhand	Pakur	2013	0	September	1	1										1			1				Bovine				Declared as anthrax by GOI
Animal	AHD	NADRES		Jharkhand	Palamu	2013	0	August	1	1										1			1				Bovine				Declared as anthrax by GOI
Animal	AHD	NADRES		Jharkhand	Pashchimi Singhbhum	2013	0	August	1	1										1			1				Bovine				Declared as anthrax by GOI
Animal	AHD	NADRES		Jharkhand	Pashchimi Singhbhum	2013	0	December	1	1										1			1				Bovine				Declared as anthrax by GOI
Animal	AHD	NADRES		Jharkhand	Purbi Singhbhum	2013	0	August	1	1										1			1				Bovine				Declared as anthrax by GOI
Animal	AHD	NADRES		Jharkhand	Purbi Singhbhum	2013	0	September	1	1										1			1				Bovine				Declared as anthrax by GOI
Animal	AHD	NADRES		Jharkhand	Purbi Singhbhum	2013	0	December	1	1										1			1				Bovine				Declared as anthrax by GOI
Animal	AHD	NADRES		Jharkhand	Ranchi	2013	0	August	1	1										1			1				Bovine				Declared as anthrax by GOI
Animal	AHD	NADRES		Jharkhand	Ranchi	2013	0	September	1	1										1			1				Bovine				Declared as anthrax by GOI
Animal	AHD	NADRES		Jharkhand	Saraikela-Kharsawan	2013	0	August	1	1										1			1				Bovine				Declared as anthrax by GOI
Animal	AHD	NADRES		Jharkhand	Simdega	2013	0	August	1	1										1			1				Bovine				Declared as anthrax by GOI
Animal	AHD	NADRES		Jharkhand	Dhanbad	2014	0	January	1	1										1			1				Bovine				Declared as anthrax by GOI
Animal	AHD	NADRES		Jharkhand	Kodarma	2018	0	November	1	1										1			1				Bovine				Declared as anthrax by GOI
Animal	AHD	NADRES		Jharkhand	Chatra	2022	0	November	1	1										1			1				Bovine				Declared as anthrax by GOI
Animal	AHD	NADRES		Jharkhand	Latehar	2022	0	June	1	1										1			1				Bovine				Declared as anthrax by GOI
Animal	AHD	NADRES		Jharkhand	Purbi Singhbhum	2022	0	April	1	1										1			1				Bovine				Declared as anthrax by GOI
Animal	AHD	NADRES		Jharkhand	Deoghar	2013	0	August	1	1										1					1		Buffalo				Declared as anthrax by GOI
Animal	AHD	NADRES		Jharkhand	Dhanbad	2013	0	August	1	1										1					1		Buffalo				Declared as anthrax by GOI
Animal	AHD	NADRES		Jharkhand	Garhwa	2013	0	August	1	1										1					1		Buffalo				Declared as anthrax by GOI
Animal	AHD	NADRES		Jharkhand	Gumla	2013	0	August	1	1										1					1		Buffalo				Declared as anthrax by GOI
Animal	AHD	NADRES		Jharkhand	Gumla	2013	0	September	1	1										1					1		Buffalo				Declared as anthrax by GOI
Animal	AHD	NADRES		Jharkhand	Latehar	2013	0	August	1	1										1					1		Buffalo				Declared as anthrax by GOI
Animal	AHD	NADRES		Jharkhand	Chatra	2022	0	November	1	1										1					1		Buffalo				Declared as anthrax by GOI
Animal	AHD	NADRES		Jharkhand	Purbi Singhbhum	2022	0	April	1	1										1					1		Buffalo				Declared as anthrax by GOI
Human	Outbreak	IDSP	0	Jharkhand	Simdega	2015	0	May	1	17	15	2	0	0	0	0	0	0	2	0	0	0	0	0	0	0		bullous skin lesions	swab, blood	Y	Declared as anthrax by GOI
Human	Outbreak	IDSP	0	Jharkhand	Simdega	2015	0	June	1	23	22	1	0	0	0	0	0	0	1	0	0	0	0	0	0	0		skin lesions	NO INFO	Y	Declared as anthrax by GOI
Human	Outbreak	IDSP	0	Jharkhand	Simdega	2016	0	March	1	12	12	0	0	0	0	0	0	0	0	0	0	0	0	0	0	0		NA	swab	Y	Declared as anthrax by GOI
Human	Outbreak	IDSP	0	Jharkhand	Simdega	2016	0	March	1	8	7	1	0	0	0	0	0	0	1	0	0	0	0	0	0	0		NA	swab	Y	Declared as anthrax by GOI
Human	Outbreak	IDSP	0	Jharkhand	Simdega	2016	0	April	1	10	10	0	0	0	0	0	0	0	0	0	0	0	0	0	0	0		NA	swab	Y	Declared as anthrax by GOI
Human	Outbreak	IDSP	0	Jharkhand	Simdega	2016	0	April	1	7	7	0	0	0	0	0	0	0	0	0	0	0	0	0	0	0		NA	swab	Y	Declared as anthrax by GOI
Human	Outbreak	IDSP	0	Jharkhand	Simdega	2016	0	May	1	6	5	1	0	0	0	0	0	0	1	0	0	0	0	0	0	0		NA	swab	Y	Declared as anthrax by GOI
Human	Outbreak	IDSP	0	Jharkhand	Simdega	2016	0	May	1	3	3	0	0	0	0	0	0	0	0	0	0	0	0	0	0	0		NA	swab, blood	Y	Declared as anthrax by GOI
Human	Outbreak	IDSP	0	Jharkhand	Simdega	2016	0	June	1	4	4	0	0	0	0	0	0	0	0	0	0	0	0	0	0	0		NA	swab, blood	Y	Declared as anthrax by GOI
Human	Outbreak	IDSP	0	Jharkhand	Simdega	2016	0	June	1	9	9	0	0	0	0	0	0	0	0	0	0	0	0	0	0	0		NA	swab	Y	Declared as anthrax by GOI
Human	Outbreak	IDSP	0	Jharkhand	Simdega	2017	0	February	1	5	5	0	0	0	0	0	0	0	0	0	0	0	0	0	0	0		NA	swab	Y	Declared as anthrax by GOI
Human	Outbreak	IDSP	0	Jharkhand	Simdega	2017	0	March	1	4	3	1	0	0	0	0	0	0	1	0	0	0	0	0	0	0		NA	blood	Y	Declared as anthrax by GOI
Human	Outbreak	IDSP	0	Jharkhand	Gumla	2017	0	May	1	12	10	2	0	0	0	0	0	0	2	0	0	0	0	0	0	0		NA	blood	Y	Declared as anthrax by GOI
Human	Outbreak	IDSP	0	Jharkhand	Simdega	2017	0	June	1	5	5	0	0	0	0	0	0	0	0	0	0	0	0	0	0	0		NA	blood	Y	Declared as anthrax by GOI
Human	Outbreak	IDSP	0	Jharkhand	Gumla	2017	0	July	1	9	9		0	0	0	0	0	0	0	0	0	0	0	0	0	0		NA	swab, blood	Y	Declared as anthrax by GOI
Human	Case series	Kumar et al.	2019	Jharkhand	Simdega	2014	2014-2016	NA	1	8	5	3	0	0	0	0	0	0	3	0	0	0	0	0	0	0		Skin lesions	smear;swab	y	Microscopy/culture/PCR
Animal	Review	Venkatesha et al.	2006	Karnataka	Kolar	2001	0	NA	28	47	0	0	0	0	0	0	0	0	0	47	47	0	0	0	0	0	Sheep	N	N	N	Compliment fixation test
Animal	Review	Venkatesha et al.	2006	Karnataka	Kolar	2004	0	NA	22	44	0	0	0	0	0	0	0	0	0	44	0	0	0	0	0	0	Bovine/sheep	N	N	N	Compliment fixation test
Animal	Review	Venkatesha et al.	2006	Karnataka	Kolar	2005	0	NA	18	43	0	0	0	0	0	0	0	0	0	43	0	0	0	0	0	0	Rhino/Elephant	N	N	N	Compliment fixation test
Animal	Review	Venkatesha et al.	2006	Karnataka	Kolar	2003	0	NA	16	30	0	0	0	0	0	0	0	0	0	30	0	0	0	0	0	0	Bovine/sheep	N	N	N	Compliment fixation test
Animal	Review	Venkatesha et al.	2006	Karnataka	Kolar	2002	0	NA	7	10	0	0	0	0	0	0	0	0	0	10	10	0	0	0	0	0	Bovine/sheep	N	N	N	Compliment fixation test
Animal	AHD	NADRES		Karnataka	Bengaluru Rural	2005	0	August	6	6										6			6				Bovine				Declared as anthrax by GOI
Animal	AHD	NADRES		Karnataka	Ballari	2006	0	December	6	6										6	6						Sheep				Declared as anthrax by GOI
Animal	AHD	NADRES		Karnataka	Ballari	2015	0	July	6	32										32	32						Sheep				Declared as anthrax by GOI
Animal	Review	Venkatesha et al.	2006	Karnataka	Kolar	2000	0	NA	6	16	0	0	0	0	0	0	0	0	0	16	0	0	0	0	0	0	Bovine/Sheep	N	N	N	Compliment fixation test
Animal	AHD	NADRES		Karnataka	Kolar	2005	0	August	5	19										19			19				Bovine				Declared as anthrax by GOI
Animal	AHD	NADRES		Karnataka	Kolar	2005	0	August	5	2										2	2						Sheep				Declared as anthrax by GOI
Animal	AHD	NADRES		Karnataka	Kolar	2003	0	February	4	5										5			5				Bovine				Declared as anthrax by GOI
Animal	AHD	NADRES		Karnataka	Ballari	2015	0	September	4	7										7		7					Goat				Declared as anthrax by GOI
Animal	AHD	NADRES		Karnataka	Chitradurga	2005	0	September	4	10										10	10						Sheep				Declared as anthrax by GOI
Animal	AHD	NADRES		Karnataka	Ballari	2015	0	September	4	24										24	24						Sheep				Declared as anthrax by GOI
Animal	AHD	NADRES		Karnataka	Ballari	2016	0	January	4	24										24	24						Sheep				Declared as anthrax by GOI
Animal	AHD	NADRES		Karnataka	Ballari	2016	0	May	4	11										11	11						Sheep				Declared as anthrax by GOI
Animal	Review	Venkatesha et al.	2006	Karnataka	Hassan	2002	0	NA	4	19	0	0	0	0	0	0	0	0	0	19	0	0	0	0	0	0	Bovine/Sheep	N	NA	Y	Compliment fixation test
Animal	Review	Venkatesha et al.	2006	Karnataka	Hassan	2003	0	NA	4	10	0	0	0	0	0	0	0	0	0	10	0	0	0	0	0	0	Bovine/Sheep	N	N	N	Compliment fixation test
Animal	AHD	NADRES		Karnataka	Kolar	2004	0	January	3	3										3			3				Bovine				Declared as anthrax by GOI
Animal	AHD	NADRES		Karnataka	Kolar	2005	0	November	3	3										3			3				Bovine				Declared as anthrax by GOI
Animal	AHD	NADRES		Karnataka	Kolar	2005	0	June	3	3										3			3				Bovine				Declared as anthrax by GOI
Animal	AHD	NADRES		Karnataka	Kolar	2006	0	January	3	3										3			3				Bovine				Declared as anthrax by GOI
Animal	AHD	NADRES		Karnataka	Ballari	2016	0	April	3	25										25	25						Sheep				Declared as anthrax by GOI
Animal	AHD	NADRES		Karnataka	Ballari	2016	0	September	3	3										3	3						Sheep				Declared as anthrax by GOI
Animal	AHD	NADRES		Karnataka	Ballari	2016	0	December	3	14										14	14						Sheep				Declared as anthrax by GOI
Animal	Outbreak	Murag et al.	2010	Karnataka	Chikkaballapura	2008	0	April to December	3	14	0	0	0	0	0	0	0	0	0	1	0	0	14	0	0	0	Bovine	NA	smear;swab;blood	Y	Microscopy/culture/PCR
Animal	AHD	NADRES		Karnataka	Hassan	2003	0	August	2	2										2			2				Bovine				Declared as anthrax by GOI
Animal	AHD	NADRES		Karnataka	Shimoga	2003	0	July	2	8										8			8				Bovine				Declared as anthrax by GOI
Animal	AHD	NADRES		Karnataka	Kolar	2005	0	April	2	2										2			2				Bovine				Declared as anthrax by GOI
Animal	AHD	NADRES		Karnataka	Davanagere	2006	0	June	2	8										8			8				Bovine				Declared as anthrax by GOI
Animal	AHD	NADRES		Karnataka	Kolar	2007	0	March	2	2										2			2				Bovine				Declared as anthrax by GOI
Animal	AHD	NADRES		Karnataka	Bengaluru Rural	2008	0	August	2	2										2			2				Bovine				Declared as anthrax by GOI
Animal	AHD	NADRES		Karnataka	Davanagere	2009	0	September	2	9										9			9				Bovine				Declared as anthrax by GOI
Animal	AHD	NADRES		Karnataka	Davanagere	2010	0	March	2	6										6			6				Bovine				Declared as anthrax by GOI
Animal	AHD	NADRES		Karnataka	Chamarajanagara	2015	0	June	2	2										2			2				Bovine				Declared as anthrax by GOI
Animal	AHD	NADRES		Karnataka	Koppal	2016	0	June	2	8										8			8				Bovine				Declared as anthrax by GOI
Animal	AHD	NADRES		Karnataka	Davanagere	2018	0	July	2	38										38			38				Bovine				Declared as anthrax by GOI
Animal	AHD	NADRES		Karnataka	Davanagere	2010	0	March	2	3										3					3		Buffalo				Declared as anthrax by GOI
Animal	AHD	NADRES		Karnataka	Tumkur	2010	0	December	2	3										3		3					Goat				Declared as anthrax by GOI
Animal	AHD	NADRES		Karnataka	Ballari	2014	0	October	2	4										4		4					Goat				Declared as anthrax by GOI
Animal	AHD	NADRES		Karnataka	Kolar	2004	0	October	2	4										4	4						Sheep				Declared as anthrax by GOI
Animal	AHD	NADRES		Karnataka	Chitradurga	2007	0	March	2	2										2	2						Sheep				Declared as anthrax by GOI
Animal	AHD	NADRES		Karnataka	Chitradurga	2007	0	April	2	7										7	7						Sheep				Declared as anthrax by GOI
Animal	AHD	NADRES		Karnataka	Davanagere	2007	0	August	2	3										3	3						Sheep				Declared as anthrax by GOI
Animal	AHD	NADRES		Karnataka	Tumkur	2010	0	June	2	2										2	2						Sheep				Declared as anthrax by GOI
Animal	AHD	NADRES		Karnataka	Tumkur	2010	0	December	2	5										5	5						Sheep				Declared as anthrax by GOI
Animal	AHD	NADRES		Karnataka	Ballari	2014	0	October	2	25										25	25						Sheep				Declared as anthrax by GOI
Animal	AHD	NADRES		Karnataka	Ballari	2015	0	November	2	2										2	2						Sheep				Declared as anthrax by GOI
Animal	AHD	NADRES		Karnataka	Ballari	2016	0	October	2	13										13	13						Sheep				Declared as anthrax by GOI
Animal	AHD	NADRES		Karnataka	Koppal	2016	0	September	2	14										14	14						Sheep				Declared as anthrax by GOI
Animal	AHD	NADRES		Karnataka	Ballari	2017	0	January	2	24										24	24						Sheep				Declared as anthrax by GOI
Animal	AHD	NADRES		Karnataka	Ballari	2017	0	August	2	40										40	40						Sheep				Declared as anthrax by GOI
Animal	AHD	NADRES		Karnataka	Davanagere	2018	0	January	2	7										7	7						Sheep				Declared as anthrax by GOI
Animal	AHD	NADRES		Karnataka	Bengaluru Rural	2003	0	January	1	1										1			1				Bovine				Declared as anthrax by GOI
Animal	AHD	NADRES		Karnataka	Bangalore	2003	0	November	1	1										1			1				Bovine				Declared as anthrax by GOI
Animal	AHD	NADRES		Karnataka	Davanagere	2003	0	July	1	1										1			1				Bovine				Declared as anthrax by GOI
Animal	AHD	NADRES		Karnataka	Hassan	2003	0	September	1	4										4			4				Bovine				Declared as anthrax by GOI
Animal	AHD	NADRES		Karnataka	Kodagu	2003	0	August	1	12										12			12				Bovine				Declared as anthrax by GOI
Animal	AHD	NADRES		Karnataka	Kodagu	2003	0	August	1	12										12			12				Bovine				Declared as anthrax by GOI
Animal	AHD	NADRES		Karnataka	Kolar	2003	0	January	1	3										3			3				Bovine				Declared as anthrax by GOI
Animal	AHD	NADRES		Karnataka	Kolar	2003	0	February	1	2										2			2				Bovine				Declared as anthrax by GOI
Animal	AHD	NADRES		Karnataka	Kolar	2003	0	March	1	2										2			2				Bovine				Declared as anthrax by GOI
Animal	AHD	NADRES		Karnataka	Kolar	2003	0	July	1	2										2			2				Bovine				Declared as anthrax by GOI
Animal	AHD	NADRES		Karnataka	Kolar	2003	0	August	1	1										1			1				Bovine				Declared as anthrax by GOI
Animal	AHD	NADRES		Karnataka	Kolar	2003	0	December	1	2										2			2				Bovine				Declared as anthrax by GOI
Animal	AHD	NADRES		Karnataka	Tumkur	2003	0	August	1	1										1			1				Bovine				Declared as anthrax by GOI
Animal	AHD	NADRES		Karnataka	Bengaluru Rural	2004	0	April	1	3										3			3				Bovine				Declared as anthrax by GOI
Animal	AHD	NADRES		Karnataka	Bengaluru Rural	2004	0	October	1	2										2			2				Bovine				Declared as anthrax by GOI
Animal	AHD	NADRES		Karnataka	Davanagere	2004	0	January	1	3										3			3				Bovine				Declared as anthrax by GOI
Animal	AHD	NADRES		Karnataka	Davanagere	2004	0	July	1	8										8			8				Bovine				Declared as anthrax by GOI
Animal	AHD	NADRES		Karnataka	Kolar	2004	0	May	1	1										1			1				Bovine				Declared as anthrax by GOI
Animal	AHD	NADRES		Karnataka	Kolar	2004	0	June	1	3										3			3				Bovine				Declared as anthrax by GOI
Animal	AHD	NADRES		Karnataka	Kolar	2004	0	July	1	1										1			1				Bovine				Declared as anthrax by GOI
Animal	AHD	NADRES		Karnataka	Kolar	2004	0	August	1	1										1			1				Bovine				Declared as anthrax by GOI
Animal	AHD	NADRES		Karnataka	Kolar	2004	0	October	1	4										4			4				Bovine				Declared as anthrax by GOI
Animal	AHD	NADRES		Karnataka	Bengaluru Rural	2005	0	December	1	1										1			1				Bovine				Declared as anthrax by GOI
Animal	AHD	NADRES		Karnataka	Bengaluru Rural	2005	0	December	1	1										1			1				Bovine				Declared as anthrax by GOI
Animal	AHD	NADRES		Karnataka	Bengaluru Rural	2005	0	June	1	3										3			3				Bovine				Declared as anthrax by GOI
Animal	AHD	NADRES		Karnataka	Chitradurga	2005	0	October	1	1										1			1				Bovine				Declared as anthrax by GOI
Animal	AHD	NADRES		Karnataka	Davanagere	2005	0	August	1	8										8			8				Bovine				Declared as anthrax by GOI
Animal	AHD	NADRES		Karnataka	Davanagere	2005	0	March	1	2										2			2				Bovine				Declared as anthrax by GOI
Animal	AHD	NADRES		Karnataka	Davanagere	2005	0	November	1	1										1			1				Bovine				Declared as anthrax by GOI
Animal	AHD	NADRES		Karnataka	Davanagere	2005	0	December	1	1										1			1				Bovine				Declared as anthrax by GOI
Animal	AHD	NADRES		Karnataka	Kolar	2005	0	July	1	1										1			1				Bovine				Declared as anthrax by GOI
Animal	AHD	NADRES		Karnataka	Kolar	2005	0	September	1	1										1			1				Bovine				Declared as anthrax by GOI
Animal	AHD	NADRES		Karnataka	Kolar	2005	0	January	1	2										2			2				Bovine				Declared as anthrax by GOI
Animal	AHD	NADRES		Karnataka	Chamarajanagara	2006	0	October	1	19										19			19				Bovine				Declared as anthrax by GOI
Animal	AHD	NADRES		Karnataka	Davanagere	2006	0	March	1	11										11			11				Bovine				Declared as anthrax by GOI
Animal	AHD	NADRES		Karnataka	Kolar	2006	0	July	1	1										1			1				Bovine				Declared as anthrax by GOI
Animal	AHD	NADRES		Karnataka	Mysore	2006	0	June	1	4										4			4				Bovine				Declared as anthrax by GOI
Animal	AHD	NADRES		Karnataka	Bengaluru Rural	2008	0	June	1	8										8			8				Bovine				Declared as anthrax by GOI
Animal	AHD	NADRES		Karnataka	Davanagere	2008	0	September	1	6										6			6				Bovine				Declared as anthrax by GOI
Animal	AHD	NADRES		Karnataka	Bengaluru Rural	2009	0	June	1	4										4			4				Bovine				Declared as anthrax by GOI
Animal	AHD	NADRES		Karnataka	Bengaluru Rural	2009	0	July	1	1										1			1				Bovine				Declared as anthrax by GOI
Animal	AHD	NADRES		Karnataka	Bengaluru Rural	2009	0	August	1	1										1			1				Bovine				Declared as anthrax by GOI
Animal	AHD	NADRES		Karnataka	Chamarajanagara	2009	0	November	1	3										3			3				Bovine				Declared as anthrax by GOI
Animal	AHD	NADRES		Karnataka	Davanagere	2009	0	March	1	1										1			1				Bovine				Declared as anthrax by GOI
Animal	AHD	NADRES		Karnataka	Davanagere	2009	0	June	1	1										1			1				Bovine				Declared as anthrax by GOI
Animal	AHD	NADRES		Karnataka	Chamarajanagara	2010	0	March	1	2										2			2				Bovine				Declared as anthrax by GOI
Animal	AHD	NADRES		Karnataka	Chamarajanagara	2010	0	December	1	3										3			3				Bovine				Declared as anthrax by GOI
Animal	AHD	NADRES		Karnataka	Davanagere	2010	0	May	1	2										2			2				Bovine				Declared as anthrax by GOI
Animal	AHD	NADRES		Karnataka	Kolar	2010	0	June	1	2										2			2				Bovine				Declared as anthrax by GOI
Animal	AHD	NADRES		Karnataka	Bengaluru Rural	2011	0	September	1	1										1			1				Bovine				Declared as anthrax by GOI
Animal	AHD	NADRES		Karnataka	Bengaluru Rural	2011	0	November	1	1										1			1				Bovine				Declared as anthrax by GOI
Animal	AHD	NADRES		Karnataka	Bengaluru Rural	2012	0	July	1	1										1			1				Bovine				Declared as anthrax by GOI
Animal	AHD	NADRES		Karnataka	Chikkaballapura	2012	0	August	1	2										2			2				Bovine				Declared as anthrax by GOI
Animal	AHD	NADRES		Karnataka	Hassan	2013	0	June	1	1										1			1				Bovine				Declared as anthrax by GOI
Animal	AHD	NADRES		Karnataka	Chikkaballapura	2013	0	June	1	1										1			1				Bovine				Declared as anthrax by GOI
Animal	AHD	NADRES		Karnataka	Chikkaballapura	2013	0	July	1	1										1			1				Bovine				Declared as anthrax by GOI
Animal	AHD	NADRES		Karnataka	Bengaluru Rural	2014	0	November	1	3										3			3				Bovine				Declared as anthrax by GOI
Animal	AHD	NADRES		Karnataka	Chamarajanagara	2014	0	October	1	6										6			6				Bovine				Declared as anthrax by GOI
Animal	AHD	NADRES		Karnataka	Davanagere	2014	0	March	1	1										1			1				Bovine				Declared as anthrax by GOI
Animal	AHD	NADRES		Karnataka	Davanagere	2014	0	November	1	2										2			2				Bovine				Declared as anthrax by GOI
Animal	AHD	NADRES		Karnataka	Koppal	2014	0	December	1	1										1			1				Bovine				Declared as anthrax by GOI
Animal	AHD	NADRES		Karnataka	Chikkaballapura	2014	0	September	1	2										2			2				Bovine				Declared as anthrax by GOI
Animal	AHD	NADRES		Karnataka	Chamarajanagara	2015	0	January	1	2										2			2				Bovine				Declared as anthrax by GOI
Animal	AHD	NADRES		Karnataka	Chamarajanagara	2015	0	December	1	10										10			10				Bovine				Declared as anthrax by GOI
Animal	AHD	NADRES		Karnataka	Mandya	2015	0	December	1	5										5			5				Bovine				Declared as anthrax by GOI
Animal	AHD	NADRES		Karnataka	Chikkaballapura	2015	0	July	1	3										3			3				Bovine				Declared as anthrax by GOI
Animal	AHD	NADRES		Karnataka	Bengaluru Rural	2016	0	August	1	1										1			1				Bovine				Declared as anthrax by GOI
Animal	AHD	NADRES		Karnataka	Ballari	2016	0	July	1	5										5			5				Bovine				Declared as anthrax by GOI
Animal	AHD	NADRES		Karnataka	Chamarajanagara	2016	0	January	1	2										2			2				Bovine				Declared as anthrax by GOI
Animal	AHD	NADRES		Karnataka	Chamarajanagara	2016	0	April	1	2										2			2				Bovine				Declared as anthrax by GOI
Animal	AHD	NADRES		Karnataka	Chamarajanagara	2016	0	August	1	2										2			2				Bovine				Declared as anthrax by GOI
Animal	AHD	NADRES		Karnataka	Davanagere	2016	0	April	1	2										2			2				Bovine				Declared as anthrax by GOI
Animal	AHD	NADRES		Karnataka	Davanagere	2016	0	August	1	7										7			7				Bovine				Declared as anthrax by GOI
Animal	AHD	NADRES		Karnataka	Davanagere	2016	0	September	1	1										1			1				Bovine				Declared as anthrax by GOI
Animal	AHD	NADRES		Karnataka	Davanagere	2016	0	October	1	10										10			10				Bovine				Declared as anthrax by GOI
Animal	AHD	NADRES		Karnataka	Koppal	2016	0	July	1	8										8			8				Bovine				Declared as anthrax by GOI
Animal	AHD	NADRES		Karnataka	Chikkaballapura	2016	0	July	1	12										12			12				Bovine				Declared as anthrax by GOI
Animal	AHD	NADRES		Karnataka	Ballari	2017	0	July	1	4										4			4				Bovine				Declared as anthrax by GOI
Animal	AHD	NADRES		Karnataka	Ballari	2017	0	August	1	4										4			4				Bovine				Declared as anthrax by GOI
Animal	AHD	NADRES		Karnataka	Ballari	2017	0	September	1	3										3			3				Bovine				Declared as anthrax by GOI
Animal	AHD	NADRES		Karnataka	Davanagere	2017	0	March	1	20										20			20				Bovine				Declared as anthrax by GOI
Animal	AHD	NADRES		Karnataka	Koppal	2017	0	July	1	3										3			3				Bovine				Declared as anthrax by GOI
Animal	AHD	NADRES		Karnataka	Ballari	2018	0	September	1	1										1			1				Bovine				Declared as anthrax by GOI
Animal	AHD	NADRES		Karnataka	Chitradurga	2018	0	January	1	1										1			1				Bovine				Declared as anthrax by GOI
Animal	AHD	NADRES		Karnataka	Davanagere	2018	0	January	1	2										2			2				Bovine				Declared as anthrax by GOI
Animal	AHD	NADRES		Karnataka	Davanagere	2018	0	March	1	2										2			2				Bovine				Declared as anthrax by GOI
Animal	AHD	NADRES		Karnataka	Ballari	2019	0	August	1	4										4			4				Bovine				Declared as anthrax by GOI
Animal	AHD	NADRES		Karnataka	Koppal	2019	0	June	1	4										4			4				Bovine				Declared as anthrax by GOI
Animal	AHD	NADRES		Karnataka	Mysore	2019	0	July	1	14										14			14				Bovine				Declared as anthrax by GOI
Animal	AHD	NADRES		Karnataka	Dharwad	2020	0	July	1	1										1			1				Bovine				Declared as anthrax by GOI
Animal	AHD	NADRES		Karnataka	Mysore	2020	0	November	1	2										2			2				Bovine				Declared as anthrax by GOI
Animal	AHD	NADRES		Karnataka	Mysore	2020	0	November	1	2										2			2				Bovine				Declared as anthrax by GOI
Animal	AHD	NADRES		Karnataka	Ballari	2004	0	July	1	1										1					1		Buffalo				Declared as anthrax by GOI
Animal	AHD	NADRES		Karnataka	Davanagere	2004	0	July	1	2										2					2		Buffalo				Declared as anthrax by GOI
Animal	AHD	NADRES		Karnataka	Kolar	2004	0	October	1	1										1					1		Buffalo				Declared as anthrax by GOI
Animal	AHD	NADRES		Karnataka	Davanagere	2005	0	August	1	1										1					1		Buffalo				Declared as anthrax by GOI
Animal	AHD	NADRES		Karnataka	Kolar	2005	0	April	1	4										4					4		Buffalo				Declared as anthrax by GOI
Animal	AHD	NADRES		Karnataka	Kolar	2005	0	January	1	3										3					3		Buffalo				Declared as anthrax by GOI
Animal	AHD	NADRES		Karnataka	Davanagere	2006	0	March	1	4										4					4		Buffalo				Declared as anthrax by GOI
Animal	AHD	NADRES		Karnataka	Davanagere	2006	0	June	1	2										2					2		Buffalo				Declared as anthrax by GOI
Animal	AHD	NADRES		Karnataka	Davanagere	2008	0	September	1	1										1					1		Buffalo				Declared as anthrax by GOI
Animal	AHD	NADRES		Karnataka	Hassan	2009	0	May	1	1										1					1		Buffalo				Declared as anthrax by GOI
Animal	AHD	NADRES		Karnataka	Bengaluru Rural	2016	0	December	1	2										2					2		Buffalo				Declared as anthrax by GOI
Animal	AHD	NADRES		Karnataka	Chamarajanagara	2016	0	January	1	2										2					2		Buffalo				Declared as anthrax by GOI
Animal	AHD	NADRES		Karnataka	Koppal	2016	0	February	1	12										12					12		Buffalo				Declared as anthrax by GOI
Animal	AHD	NADRES		Karnataka	Bengaluru Rural	2003	0	September	1	1										1		1					Goat				Declared as anthrax by GOI
Animal	AHD	NADRES		Karnataka	Ballari	2003	0	November	1	2										2		2					Goat				Declared as anthrax by GOI
Animal	AHD	NADRES		Karnataka	Bengaluru Rural	2004	0	June	1	2										2		2					Goat				Declared as anthrax by GOI
Animal	AHD	NADRES		Karnataka	Davanagere	2004	0	December	1	2										2		2					Goat				Declared as anthrax by GOI
Animal	AHD	NADRES		Karnataka	Ballari	2005	0	November	1	1										1		1					Goat				Declared as anthrax by GOI
Animal	AHD	NADRES		Karnataka	Dharwad	2005	0	August	1	2										2		2					Goat				Declared as anthrax by GOI
Animal	AHD	NADRES		Karnataka	Chitradurga	2006	0	October	1	1										1		1					Goat				Declared as anthrax by GOI
Animal	AHD	NADRES		Karnataka	Raichur	2008	0	October	1	20										20		20					Goat				Declared as anthrax by GOI
Animal	AHD	NADRES		Karnataka	Ballari	2009	0	February	1	1										1		1					Goat				Declared as anthrax by GOI
Animal	AHD	NADRES		Karnataka	Tumkur	2011	0	January	1	2										2		2					Goat				Declared as anthrax by GOI
Animal	AHD	NADRES		Karnataka	Davanagere	2014	0	March	1	2										2		2					Goat				Declared as anthrax by GOI
Animal	AHD	NADRES		Karnataka	Chitradurga	2015	0	April	1	7										7		7					Goat				Declared as anthrax by GOI
Animal	AHD	NADRES		Karnataka	Raichur	2015	0	April	1	1										1		1					Goat				Declared as anthrax by GOI
Animal	AHD	NADRES		Karnataka	Ballari	2016	0	January	1	3										3		3					Goat				Declared as anthrax by GOI
Animal	AHD	NADRES		Karnataka	Chamarajanagara	2016	0	January	1	1										1		1					Goat				Declared as anthrax by GOI
Animal	AHD	NADRES		Karnataka	Tumkur	2016	0	November	1	3										3		3					Goat				Declared as anthrax by GOI
Animal	AHD	NADRES		Karnataka	Davanagere	2018	0	January	1	5										5		5					Goat				Declared as anthrax by GOI
Animal	AHD	NADRES		Karnataka	Davanagere	2019	0	September	1	4										4		4					Goat				Declared as anthrax by GOI
Animal	AHD	NADRES		Karnataka	Bagalkot	2022	0	September	1	2										2		2					Goat				Declared as anthrax by GOI
Animal	AHD	NADRES		Karnataka	Ballari	2018	0	October	1	1										1				1		1	Rabit				Declared as anthrax by GOI
Animal	AHD	NADRES		Karnataka	Davanagere	2018	0	October	1	1										1				1		1	Rabit				Declared as anthrax by GOI
Animal	AHD	NADRES		Karnataka	Tumkur	2018	0	October	1	1										1				1		1	Rabit				Declared as anthrax by GOI
Animal	AHD	NADRES		Karnataka	Ballari	2003	0	October	1	6										6	6						Sheep				Declared as anthrax by GOI
Animal	AHD	NADRES		Karnataka	Ballari	2003	0	November	1	5										5	5						Sheep				Declared as anthrax by GOI
Animal	AHD	NADRES		Karnataka	Chitradurga	2003	0	September	1	5										5	5						Sheep				Declared as anthrax by GOI
Animal	AHD	NADRES		Karnataka	Hassan	2003	0	November	1	4										4	4						Sheep				Declared as anthrax by GOI
Animal	AHD	NADRES		Karnataka	Kolar	2003	0	February	1	2										2	2						Sheep				Declared as anthrax by GOI
Animal	AHD	NADRES		Karnataka	Raichur	2003	0	February	1	10										10	10						Sheep				Declared as anthrax by GOI
Animal	AHD	NADRES		Karnataka	Tumkur	2003	0	October	1	4										4	4						Sheep				Declared as anthrax by GOI
Animal	AHD	NADRES		Karnataka	Ballari	2004	0	August	1	3										3	3						Sheep				Declared as anthrax by GOI
Animal	AHD	NADRES		Karnataka	Ballari	2004	0	December	1	1										1	1						Sheep				Declared as anthrax by GOI
Animal	AHD	NADRES		Karnataka	Gulbarga	2004	0	January	1	8										8	8						Sheep				Declared as anthrax by GOI
Animal	AHD	NADRES		Karnataka	Hassan	2004	0	July	1	4										4	4						Sheep				Declared as anthrax by GOI
Animal	AHD	NADRES		Karnataka	Kolar	2004	0	February	1	10										10	10						Sheep				Declared as anthrax by GOI
Animal	AHD	NADRES		Karnataka	Tumkur	2004	0	July	1	1										1	1						Sheep				Declared as anthrax by GOI
Animal	AHD	NADRES		Karnataka	Ballari	2005	0	May	1	1										1	1						Sheep				Declared as anthrax by GOI
Animal	AHD	NADRES		Karnataka	Ballari	2005	0	December	1	1										1	1						Sheep				Declared as anthrax by GOI
Animal	AHD	NADRES		Karnataka	Ballari	2005	0	April	1	124										124	124						Sheep				Declared as anthrax by GOI
Animal	AHD	NADRES		Karnataka	Dharwad	2005	0	August	1	4										4	4						Sheep				Declared as anthrax by GOI
Animal	AHD	NADRES		Karnataka	Kolar	2005	0	July	1	2										2	2						Sheep				Declared as anthrax by GOI
Animal	AHD	NADRES		Karnataka	Ballari	2006	0	February	1	1										1	1						Sheep				Declared as anthrax by GOI
Animal	AHD	NADRES		Karnataka	Ballari	2006	0	May	1	3										3	3						Sheep				Declared as anthrax by GOI
Animal	AHD	NADRES		Karnataka	Ballari	2006	0	July	1	2										2	2						Sheep				Declared as anthrax by GOI
Animal	AHD	NADRES		Karnataka	Ballari	2006	0	October	1	6										6	6						Sheep				Declared as anthrax by GOI
Animal	AHD	NADRES		Karnataka	Chitradurga	2006	0	May	1	8										8	8						Sheep				Declared as anthrax by GOI
Animal	AHD	NADRES		Karnataka	Chitradurga	2006	0	October	1	1										1	1						Sheep				Declared as anthrax by GOI
Animal	AHD	NADRES		Karnataka	Davanagere	2006	0	March	1	4										4	4						Sheep				Declared as anthrax by GOI
Animal	AHD	NADRES		Karnataka	Tumkur	2006	0	October	1	2										2	2						Sheep				Declared as anthrax by GOI
Animal	AHD	NADRES		Karnataka	Bengaluru Rural	2008	0	June	1	1										1	1						Sheep				Declared as anthrax by GOI
Animal	AHD	NADRES		Karnataka	Chitradurga	2008	0	November	1	3										3	3						Sheep				Declared as anthrax by GOI
Animal	AHD	NADRES		Karnataka	Raichur	2008	0	October	1	370										370	370						Sheep				Declared as anthrax by GOI
Animal	AHD	NADRES		Karnataka	Tumkur	2008	0	June	1	1										1	1						Sheep				Declared as anthrax by GOI
Animal	AHD	NADRES		Karnataka	Ballari	2009	0	February	1	3										3	3						Sheep				Declared as anthrax by GOI
Animal	AHD	NADRES		Karnataka	Chitradurga	2009	0	May	1	1										1	1						Sheep				Declared as anthrax by GOI
Animal	AHD	NADRES		Karnataka	Koppal	2009	0	December	1	25										25	25						Sheep				Declared as anthrax by GOI
Animal	AHD	NADRES		Karnataka	Raichur	2009	0	November	1	39										39	39						Sheep				Declared as anthrax by GOI
Animal	AHD	NADRES		Karnataka	Raichur	2009	0	December	1	30										30	30						Sheep				Declared as anthrax by GOI
Animal	AHD	NADRES		Karnataka	Tumkur	2009	0	March	1	2										2	2						Sheep				Declared as anthrax by GOI
Animal	AHD	NADRES		Karnataka	Bagalkot	2010	0	February	1	10										10	10						Sheep				Declared as anthrax by GOI
Animal	AHD	NADRES		Karnataka	Bengaluru Rural	2010	0	April	1	6										6	6						Sheep				Declared as anthrax by GOI
Animal	AHD	NADRES		Karnataka	Raichur	2010	0	February	1	8										8	8						Sheep				Declared as anthrax by GOI
Animal	AHD	NADRES		Karnataka	Tumkur	2010	0	July	1	1										1	1						Sheep				Declared as anthrax by GOI
Animal	AHD	NADRES		Karnataka	Bengaluru Rural	2011	0	April	1	1										1	1						Sheep				Declared as anthrax by GOI
Animal	AHD	NADRES		Karnataka	Davanagere	2011	0	January	1	6										6	6						Sheep				Declared as anthrax by GOI
Animal	AHD	NADRES		Karnataka	Davanagere	2011	0	April	1	2										2	2						Sheep				Declared as anthrax by GOI
Animal	AHD	NADRES		Karnataka	Shimoga	2011	0	December	1	1										1	1						Sheep				Declared as anthrax by GOI
Animal	AHD	NADRES		Karnataka	Tumkur	2011	0	January	1	4										4	4						Sheep				Declared as anthrax by GOI
Animal	AHD	NADRES		Karnataka	Tumkur	2011	0	March	1	1										1	1						Sheep				Declared as anthrax by GOI
Animal	AHD	NADRES		Karnataka	Ballari	2012	0	February	1	1										1	1						Sheep				Declared as anthrax by GOI
Animal	AHD	NADRES		Karnataka	Ballari	2013	0	February	1	12										12	12						Sheep				Declared as anthrax by GOI
Animal	AHD	NADRES		Karnataka	Raichur	2013	0	September	1	30										30	30						Sheep				Declared as anthrax by GOI
Animal	AHD	NADRES		Karnataka	Ballari	2014	0	April	1	1										1	1						Sheep				Declared as anthrax by GOI
Animal	AHD	NADRES		Karnataka	Ballari	2014	0	August	1	12										12	12						Sheep				Declared as anthrax by GOI
Animal	AHD	NADRES		Karnataka	Davanagere	2014	0	March	1	12										12	12						Sheep				Declared as anthrax by GOI
Animal	AHD	NADRES		Karnataka	Davanagere	2014	0	April	1	6										6	6						Sheep				Declared as anthrax by GOI
Animal	AHD	NADRES		Karnataka	Raichur	2014	0	October	1	2										2	2						Sheep				Declared as anthrax by GOI
Animal	AHD	NADRES		Karnataka	Ballari	2015	0	January	1	2										2	2						Sheep				Declared as anthrax by GOI
Animal	AHD	NADRES		Karnataka	Ballari	2015	0	February	1	1										1	1						Sheep				Declared as anthrax by GOI
Animal	AHD	NADRES		Karnataka	Ballari	2015	0	October	1	7										7	7						Sheep				Declared as anthrax by GOI
Animal	AHD	NADRES		Karnataka	Ballari	2015	0	December	1	1										1	1						Sheep				Declared as anthrax by GOI
Animal	AHD	NADRES		Karnataka	Chitradurga	2015	0	April	1	8										8	8						Sheep				Declared as anthrax by GOI
Animal	AHD	NADRES		Karnataka	Koppal	2015	0	December	1	1										1	1						Sheep				Declared as anthrax by GOI
Animal	AHD	NADRES		Karnataka	Tumkur	2015	0	June	1	4										4	4						Sheep				Declared as anthrax by GOI
Animal	AHD	NADRES		Karnataka	Ballari	2016	0	February	1	1										1	1						Sheep				Declared as anthrax by GOI
Animal	AHD	NADRES		Karnataka	Ballari	2016	0	June	1	2										2	2						Sheep				Declared as anthrax by GOI
Animal	AHD	NADRES		Karnataka	Ballari	2016	0	July	1	7										7	7						Sheep				Declared as anthrax by GOI
Animal	AHD	NADRES		Karnataka	Ballari	2016	0	August	1	6										6	6						Sheep				Declared as anthrax by GOI
Animal	AHD	NADRES		Karnataka	Ballari	2016	0	November	1	8										8	8						Sheep				Declared as anthrax by GOI
Animal	AHD	NADRES		Karnataka	Chamarajanagara	2016	0	January	1	1										1	1						Sheep				Declared as anthrax by GOI
Animal	AHD	NADRES		Karnataka	Davanagere	2016	0	July	1	5										5	5						Sheep				Declared as anthrax by GOI
Animal	AHD	NADRES		Karnataka	Davanagere	2016	0	September	1	1										1	1						Sheep				Declared as anthrax by GOI
Animal	AHD	NADRES		Karnataka	Davanagere	2016	0	November	1	10										10	10						Sheep				Declared as anthrax by GOI
Animal	AHD	NADRES		Karnataka	Gulbarga	2016	0	March	1	1										1	1						Sheep				Declared as anthrax by GOI
Animal	AHD	NADRES		Karnataka	Haveri	2016	0	September	1	7										7	7						Sheep				Declared as anthrax by GOI
Animal	AHD	NADRES		Karnataka	Koppal	2016	0	February	1	1										1	1						Sheep				Declared as anthrax by GOI
Animal	AHD	NADRES		Karnataka	Koppal	2016	0	June	1	3										3	3						Sheep				Declared as anthrax by GOI
Animal	AHD	NADRES		Karnataka	Koppal	2016	0	November	1	2										2	2						Sheep				Declared as anthrax by GOI
Animal	AHD	NADRES		Karnataka	Koppal	2016	0	December	1	9										9	9						Sheep				Declared as anthrax by GOI
Animal	AHD	NADRES		Karnataka	Raichur	2016	0	September	1	1										1	1						Sheep				Declared as anthrax by GOI
Animal	AHD	NADRES		Karnataka	Tumkur	2016	0	January	1	2										2	2						Sheep				Declared as anthrax by GOI
Animal	AHD	NADRES		Karnataka	Tumkur	2016	0	July	1	1										1	1						Sheep				Declared as anthrax by GOI
Animal	AHD	NADRES		Karnataka	Tumkur	2016	0	September	1	4										4	4						Sheep				Declared as anthrax by GOI
Animal	AHD	NADRES		Karnataka	Tumkur	2016	0	November	1	17										17	17						Sheep				Declared as anthrax by GOI
Animal	AHD	NADRES		Karnataka	Ballari	2017	0	February	1	1										1	1						Sheep				Declared as anthrax by GOI
Animal	AHD	NADRES		Karnataka	Ballari	2017	0	July	1	40										40	40						Sheep				Declared as anthrax by GOI
Animal	AHD	NADRES		Karnataka	Ballari	2017	0	September	1	5										5	5						Sheep				Declared as anthrax by GOI
Animal	AHD	NADRES		Karnataka	Haveri	2017	0	February	1	22										22	22						Sheep				Declared as anthrax by GOI
Animal	AHD	NADRES		Karnataka	Koppal	2017	0	February	1	18										18	18						Sheep				Declared as anthrax by GOI
Animal	AHD	NADRES		Karnataka	Koppal	2017	0	March	1	1										1	1						Sheep				Declared as anthrax by GOI
Animal	AHD	NADRES		Karnataka	Tumkur	2017	0	February	1	1										1	1						Sheep				Declared as anthrax by GOI
Animal	AHD	NADRES		Karnataka	Tumkur	2017	0	March	1	2										2	2						Sheep				Declared as anthrax by GOI
Animal	AHD	NADRES		Karnataka	Ballari	2018	0	March	1	17										17	17						Sheep				Declared as anthrax by GOI
Animal	AHD	NADRES		Karnataka	Ballari	2018	0	December	1	9										9	9						Sheep				Declared as anthrax by GOI
Animal	AHD	NADRES		Karnataka	Ballari	2018	0	December	1	9										9	9						Sheep				Declared as anthrax by GOI
Animal	AHD	NADRES		Karnataka	Davanagere	2018	0	November	1	15										15	15						Sheep				Declared as anthrax by GOI
Animal	AHD	NADRES		Karnataka	Koppal	2018	0	March	1	20										20	20						Sheep				Declared as anthrax by GOI
Animal	AHD	NADRES		Karnataka	Koppal	2018	0	August	1	21										21	21						Sheep				Declared as anthrax by GOI
Animal	AHD	NADRES		Karnataka	Tumkur	2018	0	February	1	11										11	11						Sheep				Declared as anthrax by GOI
Animal	AHD	NADRES		Karnataka	Tumkur	2018	0	March	1	5										5	5						Sheep				Declared as anthrax by GOI
Animal	AHD	NADRES		Karnataka	Tumkur	2018	0	August	1	8										8	8						Sheep				Declared as anthrax by GOI
Animal	AHD	NADRES		Karnataka	Tumkur	2018	0	September	1	1										1	1						Sheep				Declared as anthrax by GOI
Animal	AHD	NADRES		Karnataka	Ballari	2019	0	March	1	10										10	10						Sheep				Declared as anthrax by GOI
Animal	AHD	NADRES		Karnataka	Ballari	2019	0	December	1	1										1	1						Sheep				Declared as anthrax by GOI
Animal	AHD	NADRES		Karnataka	Ballari	2019	0	April	1	12										12	12						Sheep				Declared as anthrax by GOI
Animal	AHD	NADRES		Karnataka	Ballari	2019	0	September	1	1										1	1						Sheep				Declared as anthrax by GOI
Animal	AHD	NADRES		Karnataka	Davanagere	2019	0	March	1	17										17	17						Sheep				Declared as anthrax by GOI
Animal	AHD	NADRES		Karnataka	Davanagere	2019	0	March	1	2										2	2						Sheep				Declared as anthrax by GOI
Animal	AHD	NADRES		Karnataka	Koppal	2019	0	October	1	3										3	3						Sheep				Declared as anthrax by GOI
Animal	AHD	NADRES		Karnataka	Tumkur	2019	0	May	1	1										1	1						Sheep				Declared as anthrax by GOI
Animal	AHD	NADRES		Karnataka	Tumkur	2019	0	May	1	1										1	1						Sheep				Declared as anthrax by GOI
Animal	AHD	NADRES		Karnataka	Tumkur	2019	0	May	1	1										1	1						Sheep				Declared as anthrax by GOI
Animal	AHD	NADRES		Karnataka	Ballari	2020	0	June	1	6										6	6						Sheep				Declared as anthrax by GOI
Animal	AHD	NADRES		Karnataka	Kolar	2020	0	February	1	1										1	1						Sheep				Declared as anthrax by GOI
Animal	AHD	NADRES		Karnataka	Koppal	2020	0	May	1	2										2	2						Sheep				Declared as anthrax by GOI
Animal	AHD	NADRES		Karnataka	Koppal	2020	0	August	1	12										12	12						Sheep				Declared as anthrax by GOI
Animal	AHD	NADRES		Karnataka	Koppal	2020	0	August	1	12										12	12						Sheep				Declared as anthrax by GOI
Animal	AHD	NADRES		Karnataka	Haveri	2021	0	October	1	6										6	6						Sheep				Declared as anthrax by GOI
Animal	AHD	NADRES		Karnataka	Koppal	2021	0	April	1	14										14	14						Sheep				Declared as anthrax by GOI
Animal	AHD	NADRES		Karnataka	Koppal	2021	0	April	1	14										14	14						Sheep				Declared as anthrax by GOI
Animal	AHD	NADRES		Karnataka	Tumkur	2021	0	February	1	1										1	1						Sheep				Declared as anthrax by GOI
Animal	AHD	NADRES		Karnataka	Bagalkot	2022	0	August	1	8										8	8						Sheep				Declared as anthrax by GOI
Animal	AHD	NADRES		Karnataka	Bagalkot	2022	0	September	1	8										8	8						Sheep				Declared as anthrax by GOI
Animal	AHD	NADRES		Karnataka	Ballari	2022	0	March	1	9										9	9						Sheep				Declared as anthrax by GOI
Animal	AHD	NADRES		Karnataka	Ballari	2022	0	April	1	8										8	8						Sheep				Declared as anthrax by GOI
Animal	AHD	NADRES		Karnataka	Ballari	2022	0	October	1	3										3	3						Sheep				Declared as anthrax by GOI
Animal	AHD	NADRES		Karnataka	Davanagere	2022	0	February	1	1										1	1						Sheep				Declared as anthrax by GOI
Animal	AHD	NADRES		Karnataka	Chikkaballapura	2022	0	May	1	1										1	1						Sheep				Declared as anthrax by GOI
Animal	AHD	NADRES		Karnataka	Kolar	2003	0	September	1	4										4							Sheep/Goat				Declared as anthrax by GOI
Animal	AHD	NADRES		Karnataka	Koppal	2017	0	February	1	18										18							Sheep/Goat				Declared as anthrax by GOI
Animal	Outbreak	Chandranaik et al.	2020	Karnataka	Ballari	2016	0	June	1	8	0	0	0	0	0	0	0	0	0	8	0	0	8	0	0	0	Bovine	Bleeding from natural orifices	Blood from ear	Y	Microscopy/culture/PCR
Animal	Outbreak	Chandranaik et al.	2020	Karnataka	Koppal	2017	0	April	1	1	0	0	0	0	0	0	0	0	0	1	0	0	0	0	0	0	Bovine	NA	NA	Y	Microscopy/culture/PCR
Animal	Outbreak	Chandranaik et al.	2020	Karnataka	Ballari	2019	0	March	1	1	0	0	0	0	0	0	0	0	0	1	0	0	0	0	0	0	Bovine	NA	NA	Y	Microscopy/culture/PCR
Animal	Outbreak	Chandranaik et al.	2020	Karnataka	Koppal	2019	0	June	1	1	0	0	0	0	0	0	0	0	0	1	0	0	0	0	0	0	Bovine	NA	NA	Y	Microscopy/culture/PCR
Animal	Outbreak	Chandranaik et al.	2020	Karnataka	Koppal	2019	0	August	1	1	0	0	0	0	0	0	0	0	0	1	0	0	0	0	0	0	Bovine	NA	NA	Y	Microscopy/culture/PCR
Animal	Outbreak	Chandranaik et al.	2020	Karnataka	Koppal	2020	0	January	1	1	0	0	0	0	0	0	0	0	0	1	0	0	0	0	0	0	Bovine	NA	NA	Y	Microscopy/culture/PCR
Animal	Outbreak	Chandranaik et al.	2020	Karnataka	Ballari	2017	0	July	1	1	0	0	0	0	0	0	0	0	0	1	0	0	0	0	0	0	buffalo	NA	NA	Y	Microscopy/culture/PCR
Animal	Outbreak	Chandranaik et al.	2020	Karnataka	Ballari	2017	0	July	1	1	0	0	0	0	0	0	0	0	0	1	0	0	0	0	0	0	sheep	NA	NA	Y	Microscopy/culture/PCR
Animal	Outbreak	Chandranaik et al.	2020	Karnataka	Ballari	2017	0	July	1	1	0	0	0	0	0	0	0	0	0	1	0	0	0	0	0	0	sheep	NA	NA	Y	Microscopy/culture/PCR
Animal	Outbreak	Chandranaik et al.	2020	Karnataka	Ballari	2017	0	August	1	1	0	0	0	0	0	0	0	0	0	1	0	0	0	0	0	0	sheep	NA	NA	Y	Microscopy/culture/PCR
Animal	Outbreak	Chandranaik et al.	2020	Karnataka	Koppal	2017	0	August	1	1	0	0	0	0	0	0	0	0	0	1	0	0	0	0	0	0	sheep	NA	NA	Y	Microscopy/culture/PCR
Animal	Outbreak	Chandranaik et al.	2020	Karnataka	Ballari	2017	0	November	1	1	0	0	0	0	0	0	0	0	0	1	0	0	0	0	0	0	sheep	NA	NA	Y	Microscopy/culture/PCR
Animal	Outbreak	Chandranaik et al.	2020	Karnataka	Ballari	2017	0	November	1	1	0	0	0	0	0	0	0	0	0	1	0	0	0	0	0	0	sheep	NA	NA	Y	Microscopy/culture/PCR
Animal	Outbreak	Chandranaik et al.	2020	Karnataka	Ballari	2017	0	November	1	1	0	0	0	0	0	0	0	0	0	1	0	0	0	0	0	0	sheep	NA	NA	Y	Microscopy/culture/PCR
Animal	Outbreak	Chandranaik et al.	2020	Karnataka	Koppal	2017	0	December	1	1	0	0	0	0	0	0	0	0	0	1	0	0	0	0	0	0	sheep	NA	NA	Y	Microscopy/culture/PCR
Animal	Outbreak	Chandranaik et al.	2020	Karnataka	Ballari	2017	0	December	1	1	0	0	0	0	0	0	0	0	0	1	0	0	0	0	0	0	sheep	NA	NA	Y	Microscopy/culture/PCR
Animal	Outbreak	Chandranaik et al.	2020	Karnataka	Koppal	2018	0	March	1	1	0	0	0	0	0	0	0	0	0	1	0	0	0	0	0	0	sheep	NA	NA	Y	Microscopy/culture/PCR
Animal	Outbreak	Chandranaik et al.	2020	Karnataka	Ballari	2018	0	September	1	1	0	0	0	0	0	0	0	0	0	1	0	0	0	0	0	0	sheep	NA	NA	Y	Microscopy/culture/PCR
Animal	Outbreak	Chandranaik et al.	2020	Karnataka	Koppal	2018	0	September	1	1	0	0	0	0	0	0	0	0	0	1	0	0	0	0	0	0	sheep	NA	NA	Y	Microscopy/culture/PCR
Animal	Outbreak	Chandranaik et al.	2020	Karnataka	Koppal	2018	0	November	1	1	0	0	0	0	0	0	0	0	0	1	0	0	0	0	0	0	sheep	NA	NA	Y	Microscopy/culture/PCR
Animal	Outbreak	Chandranaik et al.	2020	Karnataka	Ballari	2018	0	November	1	1	0	0	0	0	0	0	0	0	0	1	0	0	0	0	0	0	sheep	NA	NA	Y	Microscopy/culture/PCR
Animal	Outbreak	Chandranaik et al.	2020	Karnataka	Koppal	2018	0	December	1	1	0	0	0	0	0	0	0	0	0	1	0	0	0	0	0	0	sheep	NA	NA	Y	Microscopy/culture/PCR
Animal	Outbreak	Chandranaik et al.	2020	Karnataka	Ballari	2019	0	February	1	1	0	0	0	0	0	0	0	0	0	1	0	0	0	0	0	0	sheep	NA	NA	Y	Microscopy/culture/PCR
Animal	Outbreak	Chandranaik et al.	2020	Karnataka	Koppal	2019	0	March	1	1	0	0	0	0	0	0	0	0	0	1	0	0	0	0	0	0	sheep	NA	NA	Y	Microscopy/culture/PCR
Animal	Outbreak	Chandranaik et al.	2020	Karnataka	Koppal	2019	0	March	1	1	0	0	0	0	0	0	0	0	0	1	0	0	0	0	0	0	sheep	NA	NA	Y	Microscopy/culture/PCR
Animal	Outbreak	Chandranaik et al.	2020	Karnataka	Koppal	2019	0	March	1	1	0	0	0	0	0	0	0	0	0	1	0	0	0	0	0	0	sheep	NA	NA	Y	Microscopy/culture/PCR
Animal	Outbreak	Chandranaik et al.	2020	Karnataka	Koppal	2019	0	March	1	1	0	0	0	0	0	0	0	0	0	1	0	0	0	0	0	0	sheep	NA	NA	Y	Microscopy/culture/PCR
Animal	Outbreak	Chandranaik et al.	2020	Karnataka	Ballari	2019	0	July	1	1	0	0	0	0	0	0	0	0	0	1	0	0	0	0	0	0	sheep	NA	NA	Y	Microscopy/culture/PCR
Animal	Outbreak	Chandranaik et al.	2020	Karnataka	Ballari	2019	0	August	1	1	0	0	0	0	0	0	0	0	0	1	0	0	0	0	0	0	sheep	NA	NA	Y	Microscopy/culture/PCR
Animal	Outbreak	Chandranaik et al.	2020	Karnataka	Ballari	2019	0	August	1	1	0	0	0	0	0	0	0	0	0	1	0	0	0	0	0	0	sheep	NA	NA	Y	Microscopy/culture/PCR
Animal	Outbreak	Chandranaik et al.	2020	Karnataka	Koppal	2019	0	September	1	1	0	0	0	0	0	0	0	0	0	1	0	0	0	0	0	0	sheep	NA	NA	Y	Microscopy/culture/PCR
Animal	Outbreak	Chandranaik et al.	2020	Karnataka	Ballari	2019	0	December	1	1	0	0	0	0	0	0	0	0	0	1	0	0	0	0	0	0	sheep	NA	NA	Y	Microscopy/culture/PCR
Animal	Outbreak	Chandranaik et al.	2020	Karnataka	Ballari	2019	0	December	1	1	0	0	0	0	0	0	0	0	0	1	0	0	0	0	0	0	sheep	NA	NA	Y	Microscopy/culture/PCR
Animal	Case series	Chandranaik et al.	2016	Karnataka	Ballari	2015	0	Aug-Sept	1	100										100	100	0	0	0	0	0	Sheep	sudden death, oozing unclotted blood mouth nose eyes,	blood smear; ear piece	Y	PCR
Animal	Original article	Kingston et al.	2014	Karnataka	Chamarajanagara	2013	0	January	1	64	0	0	0	0	0	0	0	0	0	10	0	0	64	0	0	0	Bovine	high fever;sudden death	blood	Y	Microscopy/culture/PCR
Animal	Research article	Roonie et al.	2020	Karnataka	Chamarajanagara	2013	0	January	1	1	0	0	0	0	0	0	0	0	0	1	0	0	0	0	0	0	Bovine	NA	NA	Y	Microscopy/culture/PCR
Animal	Outbreak	Suchitra BR		Karnataka	Bengaluru Rural	2008	0	June	1	9	0	0	0	0	0	0	0	0	0	9	0	0	9	0	0	0	Bovine	sudden death, oozing of unclotted blood from natural orificed	Unclotted blood	Y	Microscopy
Animal	Outbreak	Suchitra et al.	2010	Karnataka	Bengaluru Rural	2008	0	June	1	16	0	0	0	0	0	0	0	0	0	1	0	0	9	0	0	7	Bovine/Goat	ailing animals showing the clinical signs like high fever (1050F);dyspnoea; highly congested mucous membrane and absence of ruminal contractions	blood smears	Y	Microscopy
Animal	Case report	Urs et al.	1991	Karnataka	Davangere	1991	0	NA	1	1	0	0	0	0	0	0	0	0	0	1	0	0	1	0	0	0	Bovine	NA	Wound swabs	Y	Microscopy/culture
Animal	Review	Venkatesha et al.	2006	Karnataka	Hassan	2003	0	July	1	1	0	0	0	0	0	0	0	0	0	1	0	0	1	0	0	0	Bovine	NA	ear piece;serum	Y	Compliment fixation test
Animal	Review	Venkatesha et al.	2006	Karnataka	Kodagu	2003	0	August	1	26	10	0	0	0	0	0	0	0	0	16	0	0	16	0	0	0	Bovine	NA	NA	Y	Microscopy/culture
Animal	Review	Venkatesha et al.	2006	Karnataka	Chikkaballapura	2002	0	October	1	1	0	0	0	0	0	0	0	0	0	1	0	0	0	0	0	0	Bovine/sheep	NA	serum	Y	Compliment fixation test
Animal	Review	Venkatesha et al.	2006	Karnataka	Chikkaballapura	2002	0	October	1	1	0	0	0	0	0	0	0	0	0	1	0	0	0	0	0	0	Bovine/sheep	NA	serum	Y	Compliment fixation test
Animal	Review	Venkatesha et al.	2006	Karnataka	Chikkaballapura	2003	0	October	1	1	0	0	0	0	0	0	0	0	0	1	0	0	0	0	0	0	Bovine/sheep	NA	serum	Y	Compliment fixation test
Animal	Review	Venkatesha et al.	2006	Karnataka	Chikkaballapura	2003	0	October	1	1	0	0	0	0	0	0	0	0	0	1	0	0	0	0	0	0	Bovine/sheep	NA	serum	Y	Compliment fixation test
Animal	Review	Venkatesha et al.	2006	Karnataka	Chikkaballapura	2003	0	October	1	1	0	0	0	0	0	0	0	0	0	1	0	0	0	0	0	0	Bovine/sheep	NA	serum	Y	Compliment fixation test
Animal	Review	Venkatesha et al.	2006	Karnataka	Chikkaballapura	2003	0	October	1	1	0	0	0	0	0	0	0	0	0	1	0	0	0	0	0	0	Bovine/sheep	NA	serum	Y	Compliment fixation test
Animal	Review	Venkatesha et al.	2006	Karnataka	Chikkaballapura	2004	0	August	1	1	0	0	0	0	0	0	0	0	0	1	0	0	0	0	0	0	Bovine/sheep	NA	serum	Y	Compliment fixation test
Animal	Review	Venkatesha et al.	2006	Karnataka	Chikkaballapura	2004	0	August	1	1	0	0	0	0	0	0	0	0	0	1	0	0	0	0	0	0	Bovine/sheep	NA	serum	Y	Compliment fixation test
Animal	Review	Venkatesha et al.	2006	Karnataka	Hassan	2003	0	July	1	1	0	0	0	0	0	0	0	0	0	1	0	0	0	0	0	0	Bovine/sheep	NA	ear piece;serum	Y	Compliment fixation test
Animal	Review	Venkatesha et al.	2006	Karnataka	Hassan	2004	0	NA	1	4	0	0	0	0	0	0	0	0	0	4	0	0	0	0	0	0	Bovine/sheep	N	N	N	Compliment fixation test
Human	Special article	Datta & Singh	2002	Karnataka	Kolar	2001	0	July	1	27	0	0	0	0	0	0	2	2	2	23	20	0	3	0	0	0	Sheep/Bovine	Dark brown/ black spleen-Animals;Symptoms of gastro-intestinal anthrax	swab from cutaneos lesions	Y	Microscopy/culture/PCR
Human	Special article	Datta & Singh	2002	Karnataka	Mysore	1999	0	July	1	8	3	0	0	0	0	0	0	5	5	0	0	0	0	0	0	0		Symptoms of gastro-intestinal anthrax	peritoneal fluid	Y	Microscopy/culture/PCR
Animal	AHD	NADRES		Kerala	Kannur	2007	0	August	2	2										2			2				Bovine				Declared as anthrax by GOI
Animal	AHD	NADRES		Kerala	Thrissur	2012	0	July	2	2										2			2				Bovine				Declared as anthrax by GOI
Animal	AHD	NADRES		Kerala	Thrissur	2016	0	October	2	2										2			2				Bovine				Declared as anthrax by GOI
Animal	AHD	NADRES		Kerala	Ernakulam	2003	0	November	1	1										1			1				Bovine				Declared as anthrax by GOI
Animal	AHD	NADRES		Kerala	Kannur	2003	0	August	1	1										1			1				Bovine				Declared as anthrax by GOI
Animal	AHD	NADRES		Kerala	Kottayam	2003	0	April	1	2										2			2				Bovine				Declared as anthrax by GOI
Animal	AHD	NADRES		Kerala	Kottayam	2004	0	January	1	3										3			3				Bovine				Declared as anthrax by GOI
Animal	AHD	NADRES		Kerala	Kottayam	2007	0	December	1	1										1			1				Bovine				Declared as anthrax by GOI
Animal	AHD	NADRES		Kerala	Palakkad	2007	0	May	1	2										2			2				Bovine				Declared as anthrax by GOI
Animal	AHD	NADRES		Kerala	Thrissur	2007	0	May	1	1										1			1				Bovine				Declared as anthrax by GOI
Animal	AHD	NADRES		Kerala	Thrissur	2007	0	October	1	1										1			1				Bovine				Declared as anthrax by GOI
Animal	AHD	NADRES		Kerala	Thrissur	2007	0	November	1	1										1			1				Bovine				Declared as anthrax by GOI
Animal	AHD	NADRES		Kerala	Kollam	2008	0	January	1	1										1			1				Bovine				Declared as anthrax by GOI
Animal	AHD	NADRES		Kerala	Kottayam	2008	0	March	1	1										1			1				Bovine				Declared as anthrax by GOI
Animal	AHD	NADRES		Kerala	Pathanamthitta	2008	0	September	1	1										1			1				Bovine				Declared as anthrax by GOI
Animal	AHD	NADRES		Kerala	Thrissur	2008	0	July	1	1										1			1				Bovine				Declared as anthrax by GOI
Animal	AHD	NADRES		Kerala	Kannur	2009	0	March	1	1										1			1				Bovine				Declared as anthrax by GOI
Animal	AHD	NADRES		Kerala	Kollam	2009	0	March	1	2										2			2				Bovine				Declared as anthrax by GOI
Animal	AHD	NADRES		Kerala	Kottayam	2009	0	March	1	1										1			1				Bovine				Declared as anthrax by GOI
Animal	AHD	NADRES		Kerala	Kozhikode	2009	0	March	1	1										1			1				Bovine				Declared as anthrax by GOI
Animal	AHD	NADRES		Kerala	Pathanamthitta	2009	0	May	1	1										1			1				Bovine				Declared as anthrax by GOI
Animal	AHD	NADRES		Kerala	Kannur	2011	0	March	1	2										2			2				Bovine				Declared as anthrax by GOI
Animal	AHD	NADRES		Kerala	Kollam	2011	0	July	1	1										1			1				Bovine				Declared as anthrax by GOI
Animal	AHD	NADRES		Kerala	Thrissur	2011	0	February	1	1										1			1				Bovine				Declared as anthrax by GOI
Animal	AHD	NADRES		Kerala	Thrissur	2011	0	July	1	1										1			1				Bovine				Declared as anthrax by GOI
Animal	AHD	NADRES		Kerala	Thrissur	2011	0	December	1	1										1			1				Bovine				Declared as anthrax by GOI
Animal	AHD	NADRES		Kerala	Thrissur	2011	0	March	1	1										1			1				Bovine				Declared as anthrax by GOI
Animal	AHD	NADRES		Kerala	Ernakulam	2012	0	November	1	1										1			1				Bovine				Declared as anthrax by GOI
Animal	AHD	NADRES		Kerala	Thiruvananthapuram	2012	0	April	1	1										1			1				Bovine				Declared as anthrax by GOI
Animal	AHD	NADRES		Kerala	Ernakulam	2013	0	February	1	1										1			1				Bovine				Declared as anthrax by GOI
Animal	AHD	NADRES		Kerala	Kottayam	2013	0	November	1	1										1			1				Bovine				Declared as anthrax by GOI
Animal	AHD	NADRES		Kerala	Kozhikode	2013	0	March	1	1										1			1				Bovine				Declared as anthrax by GOI
Animal	AHD	NADRES		Kerala	Kozhikode	2013	0	April	1	1										1			1				Bovine				Declared as anthrax by GOI
Animal	AHD	NADRES		Kerala	Kozhikode	2013	0	December	1	1										1			1				Bovine				Declared as anthrax by GOI
Animal	AHD	NADRES		Kerala	Pathanamthitta	2013	0	January	1	1										1			1				Bovine				Declared as anthrax by GOI
Animal	AHD	NADRES		Kerala	Thiruvananthapuram	2013	0	October	1	1										1			1				Bovine				Declared as anthrax by GOI
Animal	AHD	NADRES		Kerala	Thrissur	2013	0	March	1	1										1			1				Bovine				Declared as anthrax by GOI
Animal	AHD	NADRES		Kerala	Kollam	2014	0	April	1	6										6			6				Bovine				Declared as anthrax by GOI
Animal	AHD	NADRES		Kerala	Pathanamthitta	2014	0	June	1	1										1			1				Bovine				Declared as anthrax by GOI
Animal	AHD	NADRES		Kerala	Idukki	2015	0	June	1	1										1			1				Bovine				Declared as anthrax by GOI
Animal	AHD	NADRES		Kerala	Pathanamthitta	2015	0	July	1	2										2			2				Bovine				Declared as anthrax by GOI
Animal	AHD	NADRES		Kerala	Kozhikode	2016	0	April	1	1										1			1				Bovine				Declared as anthrax by GOI
Animal	AHD	NADRES		Kerala	Thiruvananthapuram	2020	0	February	1	1										1			1				Bovine				Declared as anthrax by GOI
Animal	AHD	NADRES		Kerala	Thiruvananthapuram	2020	0	November	1	1										1			1				Bovine				Declared as anthrax by GOI
Animal	AHD	NADRES		Kerala	Thrissur	2021	0	October	1	1										1			1				Bovine				Declared as anthrax by GOI
Animal	AHD	NADRES		Kerala	Wayanad	2021	0	February	1	1										1			1				Bovine				Declared as anthrax by GOI
Animal	AHD	NADRES		Kerala	Kozhikode	2022	0	November	1	1										1			1				Bovine				Declared as anthrax by GOI
Animal	AHD	NADRES		Kerala	Kozhikode	2022	0	November	1	1										1			1				Bovine				Declared as anthrax by GOI
Animal	AHD	NADRES		Kerala	Idukki	2011	0	September	1	1										1						1	Deer				Declared as anthrax by GOI
Animal	AHD	NADRES		Kerala	Idukki	2011	0	September	1	1										1						1	Elephant				Declared as anthrax by GOI
Animal	AHD	NADRES		Kerala	Kannur	2011	0	April	1	1										1						1	Elephant				Declared as anthrax by GOI
Animal	AHD	NADRES		Kerala	Palakkad	2021	0	July	1	1										1						1	Elephant				Declared as anthrax by GOI
Animal	AHD	NADRES		Kerala	Kollam	2009	0	August	1	2										2		2					Goat				Declared as anthrax by GOI
Animal	AHD	NADRES		Kerala	Thiruvananthapuram	2013	0	April	1	3										3		3					Goat				Declared as anthrax by GOI
Animal	AHD	NADRES		Kerala	Pathanamthitta	2008	0	August	1	1										1				1			Pig				Declared as anthrax by GOI
Animal	AHD	NADRES		Kerala	Thrissur	2010	0	March	1	2										2				2			Pig				Declared as anthrax by GOI
Animal	AHD	NADRES		Kerala	Kannur	2011	0	November	1	5										5				5			Pig				Declared as anthrax by GOI
Animal	AHD	NADRES		Kerala	Ernakulam	2013	0	February	1	1										1				1			Pig				Declared as anthrax by GOI
Animal	AHD	NADRES		Kerala	Kottayam	2013	0	February	1	1										1				1			Pig				Declared as anthrax by GOI
Animal	AHD	NADRES		Kerala	Kottayam	2013	0	November	1	5										5				5			Pig				Declared as anthrax by GOI
Animal	AHD	NADRES		Kerala	Pathanamthitta	2013	0	January	1	1										1				1			Pig				Declared as anthrax by GOI
Animal	AHD	NADRES		Kerala	Thiruvananthapuram	2013	0	February	1	1										1				1			Pig				Declared as anthrax by GOI
Animal	AHD	NADRES		Kerala	Idukki	2015	0	March	1	1										1				1			Pig				Declared as anthrax by GOI
Animal	AHD	NADRES		Kerala	Idukki	2015	0	July	1	2										2				2			Pig				Declared as anthrax by GOI
Animal	AHD	NADRES		Kerala	Thrissur	2022	0	June	1	7										7						7	Wild Boar				Declared as anthrax by GOI
Animal	Case study	Krithiga et al.	2012	Kerala	Thrissur	2011	0	NA	1	2	0	0	0	0	0	0	0	0	0	2	0	0	2	0	0	0	Bovine	NA	smear	Y	Microscopy
Animal	AHD	NADRES		Madhya Pradesh	Sidhi	2007	0	April	2	2										2			2				Bovine				Declared as anthrax by GOI
Animal	AHD	NADRES		Madhya Pradesh	Sidhi	2008	0	May	2	2										2			2				Bovine				Declared as anthrax by GOI
Animal	AHD	NADRES		Madhya Pradesh	Jabalpur	2007	0	April	1	11										11			11				Bovine				Declared as anthrax by GOI
Animal	AHD	NADRES		Madhya Pradesh	Narsimhapur	2007	0	March	1	2										2			2				Bovine				Declared as anthrax by GOI
Animal	AHD	NADRES		Madhya Pradesh	Sidhi	2007	0	August	1	1										1			1				Bovine				Declared as anthrax by GOI
Animal	AHD	NADRES		Madhya Pradesh	Sidhi	2007	0	September	1	3										3			3				Bovine				Declared as anthrax by GOI
Animal	AHD	NADRES		Madhya Pradesh	Katni	2008	0	October	1	1										1			1				Bovine				Declared as anthrax by GOI
Animal	AHD	NADRES		Madhya Pradesh	Dindori	2009	0	February	1	37										37			37				Bovine				Declared as anthrax by GOI
Animal	AHD	NADRES		Madhya Pradesh	Jabalpur	2009	0	March	1	3										3			3				Bovine				Declared as anthrax by GOI
Animal	AHD	NADRES		Madhya Pradesh	Sidhi	2009	0	February	1	1										1			1				Bovine				Declared as anthrax by GOI
Animal	AHD	NADRES		Madhya Pradesh	Sidhi	2009	0	July	1	1										1			1				Bovine				Declared as anthrax by GOI
Animal	AHD	NADRES		Madhya Pradesh	Sidhi	2010	0	May	1	1										1			1				Bovine				Declared as anthrax by GOI
Animal	AHD	NADRES		Madhya Pradesh	Dindori	2011	0	June	1	4										4			4				Bovine				Declared as anthrax by GOI
Animal	AHD	NADRES		Madhya Pradesh	Sagar	2011	0	April	1	1										1			1				Bovine				Declared as anthrax by GOI
Animal	AHD	NADRES		Madhya Pradesh	Dindori	2013	0	February	1	2										2			2				Bovine				Declared as anthrax by GOI
Animal	AHD	NADRES		Madhya Pradesh	Betul	2016	0	April	1	1										1			1				Bovine				Declared as anthrax by GOI
Animal	AHD	NADRES		Madhya Pradesh	Betul	2016	0	October	1	1										1			1				Bovine				Declared as anthrax by GOI
Animal	AHD	NADRES		Madhya Pradesh	Betul	2018	0	August	1	1										1			1				Bovine				Declared as anthrax by GOI
Animal	AHD	NADRES		Madhya Pradesh	Betul	2020	0	January	1	2										2			2				Bovine				Declared as anthrax by GOI
Animal	AHD	NADRES		Madhya Pradesh	Sagar	2011	0	April	1	1										1					1		Buffalo				Declared as anthrax by GOI
Animal	AHD	NADRES		Madhya Pradesh	Dindori	2012	0	July	1	1										1						1	Deer				Declared as anthrax by GOI
Animal	AHD	NADRES		Madhya Pradesh	Dindori	2012	0	July	1	1										1							Non specific				Declared as anthrax by GOI
Animal	Case series	V.K. Chaturvedi		Madhya Pradesh	Jabalpur		0	NA	1	1	0	0	0	0	0	0	0	0	0	1	0	0	0	1	0	0	Pig	high fever, dullness, anorexia, dyspnoea in pig	blood smear	Y	Microscopy
Animal	AHD	NADRES		Maharashtra	Pune	2003	0	August	2	9										9			9				Bovine				Declared as anthrax by GOI
Animal	AHD	NADRES		Maharashtra	Pune	2003	0	March	2	3										3			3				Bovine				Declared as anthrax by GOI
Animal	AHD	NADRES		Maharashtra	Pune	2004	0	July	2	6										6			6				Bovine				Declared as anthrax by GOI
Animal	AHD	NADRES		Maharashtra	Pune	2003	0	March	2	3										3							Sheep/Goat				Declared as anthrax by GOI
Animal	AHD	NADRES		Maharashtra	Pune	2004	0	July	2	6										6							Sheep/Goat				Declared as anthrax by GOI
Animal	AHD	NADRES		Maharashtra	Osmanabad	2003	0	March	1	1										1			1				Bovine				Declared as anthrax by GOI
Animal	AHD	NADRES		Maharashtra	Osmanabad	2003	0	March	1	1										1			1				Bovine				Declared as anthrax by GOI
Animal	AHD	NADRES		Maharashtra	Pune	2003	0	April	1	1										1			1				Bovine				Declared as anthrax by GOI
Animal	AHD	NADRES		Maharashtra	Pune	2003	0	September	1	2										2			2				Bovine				Declared as anthrax by GOI
Animal	AHD	NADRES		Maharashtra	Bid	2004	0	July	1	1										1			1				Bovine				Declared as anthrax by GOI
Animal	AHD	NADRES		Maharashtra	Jalna	2004	0	August	1	1										1			1				Bovine				Declared as anthrax by GOI
Animal	AHD	NADRES		Maharashtra	Pune	2004	0	May	1	5										5			5				Bovine				Declared as anthrax by GOI
Animal	AHD	NADRES		Maharashtra	Solapur	2004	0	April	1	3										3			3				Bovine				Declared as anthrax by GOI
Animal	AHD	NADRES		Maharashtra	Ahmadnagar	2007	0	August	1	2										2			2				Bovine				Declared as anthrax by GOI
Animal	AHD	NADRES		Maharashtra	Nashik	2007	0	May	1	1										1			1				Bovine				Declared as anthrax by GOI
Animal	AHD	NADRES		Maharashtra	Chandrapur	2008	0	December	1	39										39			39				Bovine				Declared as anthrax by GOI
Animal	AHD	NADRES		Maharashtra	Pune	2010	0	August	1	9										9			9				Bovine				Declared as anthrax by GOI
Animal	AHD	NADRES		Maharashtra	Pune	2019	0	June	1	5										5			5				Bovine				Declared as anthrax by GOI
Animal	AHD	NADRES		Maharashtra	Ahmadnagar	2003	0	November	1	3										3	3						Sheep				Declared as anthrax by GOI
Animal	AHD	NADRES		Maharashtra	Osmanabad	2010	0	April	1	8										8	8						Sheep				Declared as anthrax by GOI
Animal	AHD	NADRES		Maharashtra	Ahmadnagar	2011	0	October	1	2										2	2						Sheep				Declared as anthrax by GOI
Animal	AHD	NADRES		Maharashtra	Bid	2011	0	October	1	12										12	12						Sheep				Declared as anthrax by GOI
Animal	AHD	NADRES		Maharashtra	Jalgaon	2011	0	December	1	70										70	70						Sheep				Declared as anthrax by GOI
Animal	AHD	NADRES		Maharashtra	Pune	2011	0	May	1	26										26	26						Sheep				Declared as anthrax by GOI
Animal	AHD	NADRES		Maharashtra	Parbhani	2016	0	April	1	13										13	13						Sheep				Declared as anthrax by GOI
Animal	AHD	NADRES		Maharashtra	Pune	2020	0	April	1	5										5	5						Sheep				Declared as anthrax by GOI
Animal	AHD	NADRES		Maharashtra	Osmanabad	2003	0	March	1	1										1							Sheep/Goat				Declared as anthrax by GOI
Animal	AHD	NADRES		Maharashtra	Pune	2003	0	April	1	1										1							Sheep/Goat				Declared as anthrax by GOI
Animal	AHD	NADRES		Maharashtra	Pune	2003	0	September	1	2										2							Sheep/Goat				Declared as anthrax by GOI
Animal	AHD	NADRES		Maharashtra	Jalna	2004	0	August	1	1										1							Sheep/Goat				Declared as anthrax by GOI
Animal	AHD	NADRES		Maharashtra	Pune	2004	0	May	1	5										5							Sheep/Goat				Declared as anthrax by GOI
Animal	AHD	NADRES		Maharashtra	Ahmadnagar	2007	0	November	1	2										2							Sheep/Goat				Declared as anthrax by GOI
Animal	AHD	NADRES		Maharashtra	Osmanabad	2007	0	November	1	14										14							Sheep/Goat				Declared as anthrax by GOI
Animal	AHD	NADRES		Maharashtra	Pune	2007	0	November	1	5										5							Sheep/Goat				Declared as anthrax by GOI
Animal	AHD	NADRES		Maharashtra	Satara	2007	0	September	1	3										3							Sheep/Goat				Declared as anthrax by GOI
Animal	AHD	NADRES		Maharashtra	Latur	2008	0	November	1	8										8							Sheep/Goat				Declared as anthrax by GOI
Animal	AHD	NADRES		Maharashtra	Pune	2008	0	September	1	1										1							Sheep/Goat				Declared as anthrax by GOI
Animal	AHD	NADRES		Maharashtra	Pune	2008	0	October	1	4										4							Sheep/Goat				Declared as anthrax by GOI
Animal	AHD	NADRES		Maharashtra	Latur	2009	0	June	1	2										2							Sheep/Goat				Declared as anthrax by GOI
Animal	AHD	NADRES		Maharashtra	Pune	2009	0	August	1	2										2							Sheep/Goat				Declared as anthrax by GOI
Animal	AHD	NADRES		Maharashtra	Bid	2011	0	September	1	9										9							Sheep/Goat				Declared as anthrax by GOI
Animal	AHD	NADRES		Meghalaya	East Khasi Hills	2014	0	May	1	11										11			11				Bovine				Declared as anthrax by GOI
Animal	AHD	NADRES		Meghalaya	Ribhoi	2016	0	June	1	1										1			1				Bovine				Declared as anthrax by GOI
Animal	AHD	NADRES		Meghalaya	East Khasi Hills	2017	0	January	1	16										16			16				Bovine				Declared as anthrax by GOI
Animal	AHD	NADRES		Meghalaya	East Khasi Hills	2016	0	June	1	2										2				2			Pig				Declared as anthrax by GOI
Animal	AHD	NADRES		Odisha	Bargarh	2005	0	July	7	16										16			16				Bovine				Declared as anthrax by GOI
Animal	AHD	NADRES		Odisha	Koraput	2016	0	June	4	12										12			12				Bovine				Declared as anthrax by GOI
Animal	AHD	NADRES		Odisha	Koraput	2013	0	April	3	15										15			15				Bovine				Declared as anthrax by GOI
Animal	AHD	NADRES		Odisha	Koraput	2016	0	April	3	10										10			10				Bovine				Declared as anthrax by GOI
Animal	AHD	NADRES		Odisha	Koraput	2014	0	June	3	13										13			13				Bovine				Declared as anthrax by GOI
Animal	AHD	NADRES		Odisha	Koraput	2015	0	June	3	18										18			18				Bovine				Declared as anthrax by GOI
Animal	AHD	NADRES		Odisha	Sundargarh	2010	0	May	3	12										12			12				Bovine				Declared as anthrax by GOI
Animal	AHD	NADRES		Odisha	Sundargarh	2010	0	August	2	7										7			7				Bovine				Declared as anthrax by GOI
Animal	AHD	NADRES		Odisha	Koraput	2008	0	June	2	6										6			6				Bovine				Declared as anthrax by GOI
Animal	AHD	NADRES		Odisha	Koraput	2010	0	June	2	2										2			2				Bovine				Declared as anthrax by GOI
Animal	AHD	NADRES		Odisha	Puri	2010	0	June	2	6										6			6				Bovine				Declared as anthrax by GOI
Animal	AHD	NADRES		Odisha	Kandhamal	2011	0	June	2	9										9			9				Bovine				Declared as anthrax by GOI
Animal	AHD	NADRES		Odisha	Sundargarh	2014	0	June	2	3										3			3				Bovine				Declared as anthrax by GOI
Animal	AHD	NADRES		Odisha	Koraput	2016	0	May	2	10										10			10				Bovine				Declared as anthrax by GOI
Animal	AHD	NADRES		Odisha	Bargarh	2006	0	October	2	4										4			4				Bovine				Declared as anthrax by GOI
Animal	AHD	NADRES		Odisha	Khordha	2006	0	October	2	2										2			2				Bovine				Declared as anthrax by GOI
Animal	AHD	NADRES		Odisha	Koraput	2010	0	June	2	3										3		3					Goat				Declared as anthrax by GOI
Animal	AHD	NADRES		Odisha	Koraput	2014	0	June	2	3										3		3					Goat				Declared as anthrax by GOI
Animal	AHD	NADRES		Odisha	Koraput	2016	0	June	2	3										3		3					Goat				Declared as anthrax by GOI
Animal	AHD	NADRES		Odisha	Cuttack	2003	0	April	1	2										2			2				Bovine				Declared as anthrax by GOI
Animal	AHD	NADRES		Odisha	Cuttack	2006	0	April	1	10										10			10				Bovine				Declared as anthrax by GOI
Animal	AHD	NADRES		Odisha	Bargarh	2008	0	April	1	4										4			4				Bovine				Declared as anthrax by GOI
Animal	AHD	NADRES		Odisha	Sundargarh	2009	0	April	1	8										8			8				Bovine				Declared as anthrax by GOI
Animal	AHD	NADRES		Odisha	Koraput	2012	0	April	1	10										10			10				Bovine				Declared as anthrax by GOI
Animal	AHD	NADRES		Odisha	Kandhamal	2015	0	April	1	4										4			4				Bovine				Declared as anthrax by GOI
Animal	AHD	NADRES		Odisha	Koraput	2015	0	April	1	2										2			2				Bovine				Declared as anthrax by GOI
Animal	AHD	NADRES		Odisha	Rayagada	2016	0	April	1	5										5			5				Bovine				Declared as anthrax by GOI
Animal	AHD	NADRES		Odisha	Kendujhar	2008	0	August	1	1										1			1				Bovine				Declared as anthrax by GOI
Animal	AHD	NADRES		Odisha	Sundargarh	2003	0	December	1	9										9			9				Bovine				Declared as anthrax by GOI
Animal	AHD	NADRES		Odisha	Bargarh	2006	0	December	1	2										2			2				Bovine				Declared as anthrax by GOI
Animal	AHD	NADRES		Odisha	Kendujhar	2007	0	December	1	1										1			1				Bovine				Declared as anthrax by GOI
Animal	AHD	NADRES		Odisha	Malkangiri	2011	0	December	1	5										5			5				Bovine				Declared as anthrax by GOI
Animal	AHD	NADRES		Odisha	Jharsuguda	2007	0	February	1	10										10			10				Bovine				Declared as anthrax by GOI
Animal	AHD	NADRES		Odisha	Khordha	2012	0	February	1	4										4			4				Bovine				Declared as anthrax by GOI
Animal	AHD	NADRES		Odisha	Koraput	2013	0	February	1	11										11			11				Bovine				Declared as anthrax by GOI
Animal	AHD	NADRES		Odisha	Koraput	2014	0	February	1	7										7			7				Bovine				Declared as anthrax by GOI
Animal	AHD	NADRES		Odisha	Rayagada	2016	0	February	1	4										4			4				Bovine				Declared as anthrax by GOI
Animal	AHD	NADRES		Odisha	Koraput	2018	0	February	1	3										3			3				Bovine				Declared as anthrax by GOI
Animal	AHD	NADRES		Odisha	Rayagada	2018	0	February	1	6										6			6				Bovine				Declared as anthrax by GOI
Animal	AHD	NADRES		Odisha	Bargarh	2007	0	January	1	2										2			2				Bovine				Declared as anthrax by GOI
Animal	AHD	NADRES		Odisha	Kendujhar	2008	0	January	1	1										1			1				Bovine				Declared as anthrax by GOI
Animal	AHD	NADRES		Odisha	Koraput	2018	0	January	1	18										18			18				Bovine				Declared as anthrax by GOI
Animal	AHD	NADRES		Odisha	Koraput	2003	0	July	1	3										3			3				Bovine				Declared as anthrax by GOI
Animal	AHD	NADRES		Odisha	Koraput	2006	0	July	1	8										8			8				Bovine				Declared as anthrax by GOI
Animal	AHD	NADRES		Odisha	Bargarh	2008	0	July	1	5										5			5				Bovine				Declared as anthrax by GOI
Animal	AHD	NADRES		Odisha	Kendujhar	2008	0	July	1	1										1			1				Bovine				Declared as anthrax by GOI
Animal	AHD	NADRES		Odisha	Koraput	2012	0	July	1	11										11			11				Bovine				Declared as anthrax by GOI
Animal	AHD	NADRES		Odisha	Koraput	2016	0	July	1	4										4			4				Bovine				Declared as anthrax by GOI
Animal	AHD	NADRES		Odisha	Bargarh	2018	0	July	1	18										18			18				Bovine				Declared as anthrax by GOI
Animal	AHD	NADRES		Odisha	Koraput	2018	0	July	1	5										5			5				Bovine				Declared as anthrax by GOI
Animal	AHD	NADRES		Odisha	Sundargarh	2018	0	July	1	1										1			1				Bovine				Declared as anthrax by GOI
Animal	AHD	NADRES		Odisha	Bargarh	2019	0	July	1	1										1			1				Bovine				Declared as anthrax by GOI
Animal	AHD	NADRES		Odisha	Koraput	2019	0	July	1	2										2			2				Bovine				Declared as anthrax by GOI
Animal	AHD	NADRES		Odisha	Koraput	2003	0	June	1	3										3			3				Bovine				Declared as anthrax by GOI
Animal	AHD	NADRES		Odisha	Sundargarh	2008	0	June	1	27										27			27				Bovine				Declared as anthrax by GOI
Animal	AHD	NADRES		Odisha	Koraput	2009	0	June	1	3										3			3				Bovine				Declared as anthrax by GOI
Animal	AHD	NADRES		Odisha	Sundargarh	2009	0	June	1	4										4			4				Bovine				Declared as anthrax by GOI
Animal	AHD	NADRES		Odisha	Koraput	2014	0	March	1	1										1			1				Bovine				Declared as anthrax by GOI
Animal	AHD	NADRES		Odisha	Koraput	2015	0	March	1	1										1			1				Bovine				Declared as anthrax by GOI
Animal	AHD	NADRES		Odisha	Bargarh	2004	0	May	1	5										5			5				Bovine				Declared as anthrax by GOI
Animal	AHD	NADRES		Odisha	Sundargarh	2004	0	May	1	1										1			1				Bovine				Declared as anthrax by GOI
Animal	AHD	NADRES		Odisha	Koraput	2005	0	May	1	34										34			34				Bovine				Declared as anthrax by GOI
Animal	AHD	NADRES		Odisha	Koraput	2011	0	May	1	4										4			4				Bovine				Declared as anthrax by GOI
Animal	AHD	NADRES		Odisha	Koraput	2014	0	May	1	14										14			14				Bovine				Declared as anthrax by GOI
Animal	AHD	NADRES		Odisha	Bargarh	2003	0	November	1	4										4			4				Bovine				Declared as anthrax by GOI
Animal	AHD	NADRES		Odisha	Cuttack	2003	0	November	1	2										2			2				Bovine				Declared as anthrax by GOI
Animal	AHD	NADRES		Odisha	Sundargarh	2003	0	November	1	9										9			9				Bovine				Declared as anthrax by GOI
Animal	AHD	NADRES		Odisha	Koraput	2015	0	November	1	3										3			3				Bovine				Declared as anthrax by GOI
Animal	AHD	NADRES		Odisha	Koraput	2021	0	November	1	1										1			1				Bovine				Declared as anthrax by GOI
Animal	AHD	NADRES		Odisha	Kendujhar	2007	0	October	1	5										5			5				Bovine				Declared as anthrax by GOI
Animal	AHD	NADRES		Odisha	Koraput	2013	0	October	1	1										1			1				Bovine				Declared as anthrax by GOI
Animal	AHD	NADRES		Odisha	Koraput	2014	0	October	1	3										3			3				Bovine				Declared as anthrax by GOI
Animal	AHD	NADRES		Odisha	Koraput	2021	0	October	1	1										1			1				Bovine				Declared as anthrax by GOI
Animal	AHD	NADRES		Odisha	Rayagada	2008	0	September	1	14										14			14				Bovine				Declared as anthrax by GOI
Animal	AHD	NADRES		Odisha	Sundargarh	2008	0	September	1	6										6			6				Bovine				Declared as anthrax by GOI
Animal	AHD	NADRES		Odisha	Koraput	2014	0	June	1	1										1					1		Buffalo				Declared as anthrax by GOI
Animal	AHD	NADRES		Odisha	Koraput	2014	0	October	1	1										1					1		Buffalo				Declared as anthrax by GOI
Animal	AHD	NADRES		Odisha	Mayurbhanj	2014	0	December	1	1										1						1	Elephant				Declared as anthrax by GOI
Animal	AHD	NADRES		Odisha	Kandhamal	2015	0	April	1	1										1		1					Goat				Declared as anthrax by GOI
Animal	AHD	NADRES		Odisha	Koraput	2015	0	April	1	25										25		25					Goat				Declared as anthrax by GOI
Animal	AHD	NADRES		Odisha	Cuttack	2016	0	April	1	16										16		16					Goat				Declared as anthrax by GOI
Animal	AHD	NADRES		Odisha	Koraput	2018	0	February	1	2										2		2	2				Goat				Declared as anthrax by GOI
Animal	AHD	NADRES		Odisha	Sundargarh	2010	0	June	1	1										1		1					Goat				Declared as anthrax by GOI
Animal	AHD	NADRES		Odisha	Anugul	2013	0	June	1	14										14		14					Goat				Declared as anthrax by GOI
Animal	AHD	NADRES		Odisha	Koraput	2015	0	March	1	12										12		12					Goat				Declared as anthrax by GOI
Animal	AHD	NADRES		Odisha	Sundargarh	2010	0	May	1	1										1		1					Goat				Declared as anthrax by GOI
Animal	AHD	NADRES		Odisha	Koraput	2014	0	May	1	12										12		12					Goat				Declared as anthrax by GOI
Animal	AHD	NADRES		Odisha	Koraput	2016	0	May	1	1										1		1					Goat				Declared as anthrax by GOI
Animal	AHD	NADRES		Odisha	Koraput	2015	0	November	1	7										7		7					Goat				Declared as anthrax by GOI
Animal	AHD	NADRES		Odisha	Koraput	2014	0	October	1	1										1		1					Goat				Declared as anthrax by GOI
Animal	AHD	NADRES		Odisha	Jajapur	2009	0	April	1	68										68				68			Pig				Declared as anthrax by GOI
Animal	AHD	NADRES		Odisha	Koraput	2016	0	April	1	3										3				3			Pig				Declared as anthrax by GOI
Animal	AHD	NADRES		Odisha	Koraput	2015	0	June	1	2										2				2			Pig				Declared as anthrax by GOI
Animal	AHD	NADRES		Odisha	Koraput	2015	0	April	1	30										30	30						Sheep				Declared as anthrax by GOI
Animal	AHD	NADRES		Odisha	Koraput	2016	0	July	1	3										3	3						Sheep				Declared as anthrax by GOI
Animal	AHD	NADRES		Odisha	Koraput	2015	0	March	1	13										13	13						Sheep				Declared as anthrax by GOI
Animal	AHD	NADRES		Odisha	Koraput	2014	0	May	1	1										1	1						Sheep				Declared as anthrax by GOI
Human	Outbreak	IDSP	0	Odisha	Koraput	2009	0	June	1	5	4	1	0	0	0	0	0	0	1	0	0	0	0	0	0	0		NA	NA	Y	Declared as anthrax by GOI
Human	Outbreak	IDSP	0	Odisha	Koraput	2009	0	June	1	1	1	0	0	0	0	0	0	0	0	0	0	0	0	0	0	0		NA	NA	Y	Declared as anthrax by GOI
Human	Outbreak	IDSP	0	Odisha	Sundargarh	2009	0	June	1	12	12	0	0	0	0	0	0	0	0	0	0	0	0	0	0	0		NA	Blood smears	Y	Declared as anthrax by GOI
Human	Outbreak	IDSP	0	Odisha	Sundargarh	2009	0	July	1	3	3	0	0	0	0	0	0	0	0	0	0	0	0	0	0	0		NA	Blood smears	Y	Declared as anthrax by GOI
Human	Outbreak	IDSP	0	Odisha	Sundargarh	2009	0	July	1	2	2	0	0	0	0	0	0	0	0	0	0	0	0	0	0	0		NA	smear	Y	Declared as anthrax by GOI
Human	Outbreak	IDSP	0	Odisha	Sundargarh	2009	0	July	1	3	3	0	0	0	0	0	0	0	0	0	0	0	0	0	0	0		NA	smear	Y	Declared as anthrax by GOI
Human	Outbreak	IDSP	0	Odisha	Sundargarh	2009	0	April	1	19	19	0	0	0	0	0	0	0	0	0	0	0	0	0	0	0		NA	NA	Y	Declared as anthrax by GOI
Human	Outbreak	IDSP	0	Odisha	Sundargarh	2010	0	May	1	15	15	0	0	0	0	0	0	0	0	0	0	0	0	0	0	0		NA	smear	Y	Declared as anthrax by GOI
Human	Outbreak	IDSP	0	Odisha	Koraput	2010	0	May	1	5	5	0	0	0	0	0	0	0	0	0	0	0	0	0	0	0		NA	NA	Y	Declared as anthrax by GOI
Human	Outbreak	IDSP	0	Odisha	Koraput	2011	0	June	1	9	9	0	0	0	0	0	0	0	0	0	0	0	0	0	0	0		NA	NA	Y	Declared as anthrax by GOI
Human	Outbreak	IDSP	0	Odisha	Koraput	2010	0	June	1	4	4	0	0	0	0	0	0	0	0	0	0	0	0	0	0	0		NA	none	Y	Declared as anthrax by GOI
Human	Outbreak	IDSP	0	Odisha	Sundargarh	2010	0	July	1	25	25	0	0	0	0	0	0	0	0	0	0	0	0	0	0	0		NA	smear	Y	Declared as anthrax by GOI
Human	Outbreak	IDSP	0	Odisha	Koraput	2011	0	May	1	2	1	1	0	0	0	0	0	0	1	0	0	0	0	0	0	0		NA	none	Y	Declared as anthrax by GOI
Human	Outbreak	IDSP	0	Odisha	Sundargarh	2011	0	May	1	2	2	0	0	0	0	0	0	0	0	0	0	0	0	0	0	0		NA	none	Y	Declared as anthrax by GOI
Human	Outbreak	IDSP	0	Odisha	Koraput	2013	0	April	1	14	14	0	0	0	0	0	0	0	0	0	0	0	0	0	0	0		NA	smear	Y	Declared as anthrax by GOI
Human	Outbreak	IDSP	0	Odisha	Koraput	2013	0	April	1	18	18	0	0	0	0	0	0	0	0	0	0	0	0	0	0	0		NA	smear, swab	Y	Declared as anthrax by GOI
Human	Outbreak	IDSP	0	Odisha	Koraput	2013	0	May	1	7	7	0	0	0	0	0	0	0	0	0	0	0	0	0	0	0		NA	none	Y	Declared as anthrax by GOI
Human	Outbreak	IDSP	0	Odisha	Sundargarh	2013	0	June	1	12	12	0	0	0	0	0	0	0	0	0	0	0	0	0	0	0		NA	blood	Y	Declared as anthrax by GOI
Human	Outbreak	IDSP	0	Odisha	Koraput	2014	0	February	1	7	7	0	0	0	0	0	0	0	0	0	0	0	0	0	0	0		Blister noticed on either face or upper limb	none	Y	Declared as anthrax by GOI
Human	Outbreak	IDSP	0	Odisha	Koraput	2014	0	May	1	14	14	0	0	0	0	0	0	0	0	0	0	0	0	0	0	0		NA	SAMPLE	Y	Declared as anthrax by GOI
Human	Outbreak	IDSP	0	Odisha	Sundargarh	2014	0	June	1	8	8	0	0	0	0	0	0	0	0	0	0	0	0	0	0	0		NA	smear	Y	Declared as anthrax by GOI
Human	Outbreak	IDSP	0	Odisha	Koraput	2014	0	June	1	11	10	1	0	0	0	0	0	0	0	1	0	0	0	0	0	0		NA	smear	Y	Declared as anthrax by GOI
Human	Outbreak	IDSP	0	Odisha	Koraput	2014	0	June	1	6	6	0	0	0	0	0	0	0	0	0	0	0	0	0	0	0		NA	swab	Y	Declared as anthrax by GOI
Human	Outbreak	IDSP	0	Odisha	Koraput	2015	0	March	3	18	18	0	0	0	0	0	0	0	0	0	0	0	0	0	0	0		skin ulcers	none	Y	Declared as anthrax by GOI
Human	Outbreak	IDSP	0	Odisha	Rayagada	2015	0	May	1	18	14	4	0	0	0	0	0	0	4	0	0	0	0	0	0	0		NA	Wound swabs	Y	Declared as anthrax by GOI
Human	Outbreak	IDSP	0	Odisha	Koraput	2015	0	May	1	12	10	2	0	0	0	0	0	0	2	0	0	0	0	0	0	0		NA	Wound swabs	Y	Declared as anthrax by GOI
Human	Outbreak	IDSP	0	Odisha	Koraput	2015	0	July	1	4	4	0	0	0	0	0	0	0	0	0	0	0	0	0	0	0		blister on hand and legs	none	Y	Declared as anthrax by GOI
Human	Outbreak	IDSP	0	Odisha	Koraput	2016	0	January	1	1	0	1	0	0	0	0	0	0	1	0	0	0	0	0	0	0		NA	none	Y	Declared as anthrax by GOI
Human	Outbreak	IDSP	0	Odisha	Rayagada	2016	0	February	1	3	3	0	0	0	0	0	0	0	0	0	0	0	0	0	0	0		NA	smear	Y	Declared as anthrax by GOI
Human	Outbreak	IDSP	0	Odisha	Koraput	2016	0	February	1	1	1	0	0	0	0	0	0	0	0	0	0	0	0	0	0	0		NA	smear	Y	Declared as anthrax by GOI
Human	Outbreak	IDSP	0	Odisha	Koraput	2016	0	February	1	2	2	0	0	0	0	0	0	0	0	0	0	0	0	0	0	0		NA	smear	Y	Declared as anthrax by GOI
Human	Outbreak	IDSP	0	Odisha	Koraput	2016	0	April	1	5	5	0	0	0	0	0	0	0	0	0	0	0	0	0	0	0		NA	smear	Y	Declared as anthrax by GOI
Human	Outbreak	IDSP	0	Odisha	Koraput	2016	0	April	1	7	7	0	0	0	0	0	0	0	0	0	0	0	0	0	0	0		NA	smear	Y	Declared as anthrax by GOI
Human	Outbreak	IDSP	0	Odisha	Koraput	2016	0	May	1	12	12	0	0	0	0	0	0	0	0	0	0	0	0	0	0	0		NA	blood	Y	Declared as anthrax by GOI
Human	Outbreak	IDSP	0	Odisha	Koraput	2016	0	May	1	9	9	0	0	0	0	0	0	0	0	0	0	0	0	0	0	0		NA	swab	Y	Declared as anthrax by GOI
Human	Outbreak	IDSP	0	Odisha	Koraput	2016	0	May	1	6	6	0	0	0	0	0	0	0	0	0	0	0	0	0	0	0		NA	swab	Y	Declared as anthrax by GOI
Human	Outbreak	IDSP	0	Odisha	Koraput	2016	0	May	1	5	5	0	0	0	0	0	0	0	0	0	0	0	0	0	0	0		NA	SAMPLE	Y	Declared as anthrax by GOI
Human	Outbreak	IDSP	0	Odisha	Koraput	2016	0	June	1	10	10	0	0	0	0	0	0	0	0	0	0	0	0	0	0	0		NA	none	Y	Declared as anthrax by GOI
Human	Outbreak	IDSP	0	Odisha	Sundargarh	2016	0	June	1	3	3	0	0	0	0	0	0	0	0	0	0	0	0	0	0	0		NA	smear	Y	Declared as anthrax by GOI
Human	Outbreak	IDSP	0	Odisha	Koraput	2016	0	June	1	9	9	0	0	0	0	0	0	0	0	0	0	0	0	0	0	0		NA	smear	Y	Declared as anthrax by GOI
Human	Outbreak	IDSP	0	Odisha	Koraput	2016	0	June	1	7	7	0	0	0	0	0	0	0	0	0	0	0	0	0	0	0		NA	none	Y	Declared as anthrax by GOI
Human	Outbreak	IDSP	0	Odisha	Rayagada	2016	0	June	1	3	3	0	0	0	0	0	0	0	0	0	0	0	0	0	0	0		NA	none	Y	Declared as anthrax by GOI
Human	Outbreak	IDSP	0	Odisha	Koraput	2016	0	June	1	8	8	0	0	0	0	0	0	0	0	0	0	0	0	0	0	0		NA	none	Y	Declared as anthrax by GOI
Human	Outbreak	IDSP	0	Odisha	Koraput	2016	0	June	1	3	3	0	0	0	0	0	0	0	0	0	0	0	0	0	0	0		NA	none	Y	Declared as anthrax by GOI
Human	Outbreak	IDSP	0	Odisha	Koraput	2016	0	August	1	3	3	0	0	0	0	0	0	0	0	0	0	0	0	0	0	0		NA	none	Y	Declared as anthrax by GOI
Human	Outbreak	IDSP	0	Odisha	Rayagada	2016	0	December	1	2	2	0	0	0	0	0	0	0	0	0	0	0	0	0	0	0		NA	swab	Y	Declared as anthrax by GOI
Human	Outbreak	IDSP	0	Odisha	Koraput	2017	0	February	1	1	4	0	0	0	0	0	0	0	0	0	0	0	0	0	0	0		NA	smear	Y	Declared as anthrax by GOI
Human	Outbreak	IDSP	0	Odisha	Koraput	2017	0	March	1	1	1	0	0	0	0	0	0	0	0	0	0	0	0	0	0	0		NA	blood	Y	Declared as anthrax by GOI
Human	Outbreak	IDSP	0	Odisha	Koraput	2017	0	March	1	4	4	0	0	0	0	0	0	0	0	0	0	0	0	0	0	0		NA	blood	Y	Declared as anthrax by GOI
Human	Outbreak	IDSP	0	Odisha	Koraput	2017	0	March	1	4	4	0	0	0	0	0	0	0	0	0	0	0	0	0	0	0		NA	blood	Y	Declared as anthrax by GOI
Human	Outbreak	IDSP	0	Odisha	Koraput	2017	0	March	1	7	7	0	0	0	0	0	0	0	0	0	0	0	0	0	0	0		NA	smear	Y	Declared as anthrax by GOI
Human	Outbreak	IDSP	0	Odisha	Koraput	2017	0	March	1	3	3	0	0	0	0	0	0	0	0	0	0	0	0	0	0	0		NA	smear	Y	Declared as anthrax by GOI
Human	Outbreak	IDSP	0	Odisha	Koraput	2017	0	April	1	2	2	0	0	0	0	0	0	0	0	0	0	0	0	0	0	0		NA	smear	Y	Declared as anthrax by GOI
Human	Outbreak	IDSP	0	Odisha	Koraput	2017	0	May	1	18	17	1	0	0	0	0	0	0	1	0	0	0	0	0	0	0		NA	smear	Y	Declared as anthrax by GOI
Human	Outbreak	IDSP	0	Odisha	Koraput	2017	0	June	1	3	3	0	0	0	0	0	0	0	0	0	0	0	0	0	0	0		NA	smear	Y	Declared as anthrax by GOI
Human	Outbreak	IDSP	0	Odisha	Deogarh	2017	0	June	1	23	21	2	0	0	0	0	0	0	2	0	0	0	0	0	0	0		NA	blood, swab	Y	Declared as anthrax by GOI
Human	Outbreak	IDSP	0	Odisha	Koraput	2017	0	September	1	1	1	0	0	0	0	0	0	0	0	0	0	0	0	0	0	0		NA	smear	Y	Declared as anthrax by GOI
Human	Outbreak	IDSP	0	Odisha	Koraput	2017	0	September	1	3	3	0	0	0	0	0	0	0	0	0	0	0	0	0	0	0		NA	none	Y	Declared as anthrax by GOI
Human	Outbreak	IDSP	0	Odisha	Koraput	2017	0	September	1	1	1	0	0	0	0	0	0	0	0	0	0	0	0	0	0	0		NA	blood	Y	Declared as anthrax by GOI
Human	Outbreak	IDSP	0	Odisha	Koraput	2017	0	September	1	1	1	0	0	0	0	0	0	0	0	0	0	0	0	0	0	0		NA	swab	Y	Declared as anthrax by GOI
Human	Outbreak	IDSP	0	Odisha	Koraput	2017	0	October	1	2	2	0	0	0	0	0	0	0	0	0	0	0	0	0	0	0		NA	none	Y	Declared as anthrax by GOI
Human	Outbreak	IDSP	0	Odisha	Koraput	2019	0	May	1	8	8	0	0	0	0	0	0	0	0	0	0	0	0	0	0	0		NA	smear	Y	Declared as anthrax by GOI
Human	Outbreak	IDSP	0	Odisha	Sundargarh	2019	0	June	1	1	1	0	0	0	0	0	0	0	0	0	0	0	0	0	0	0		NA	none	Y	Declared as anthrax by GOI
Human	Outbreak	IDSP	0	Odisha	Koraput	2019	0	June	1	7	7	0	0	0	0	0	0	0	0	0	0	0	0	0	0	0		NA	smear	Y	Declared as anthrax by GOI
Human	Outbreak	IDSP	0	Odisha	Koraput	2019	0	July	1	13	13	0	0	0	0	0	0	0	0	0	0	0	0	0	0	0		NA	swab	Y	Declared as anthrax by GOI
Human	Outbreak	IDSP	0	Odisha	Sundargarh	2019	0	September	1	3	3	0	0	0	0	0	0	0	0	0	0	0	0	0	0	0		NA	smear	Y	Declared as anthrax by GOI
Human	Outbreak	IDSP	0	Odisha	Koraput	2019	0	November	1	5	5	0	0	0	0	0	0	0	0	0	0	0	0	0	0	0		NA	swab	Y	Declared as anthrax by GOI
Human	Outbreak	IDSP	0	Odisha	Koraput	2020	0	March	1	2	2	0	0	0	0	0	0	0	0	0	0	0	0	0	0	0		NA	pus, water	Y	Declared as anthrax by GOI
Human	Outbreak	IDSP	0	Odisha	Koraput	2021	0	October	1	3	2	1	0	0	0	0	0	0	1	0	0	0	0	0	0	0		NA	smear, swab, blood	Y	Declared as anthrax by GOI
Human	Case-Control study	Nayak et al.	2019	Odisha	Koraput	2015	0	February	1	16	16	0	0	0	0	0	0	0	7	0	0	0	0	0	0	0		Painless skin lesion such as a vesicle, eschar, or ulcer	Wound swabs	Y	Microscopy
Human	Case-Control study	Nayak et al.	2019	Odisha	Koraput	2015	0	March	1	14	14	0	0	0	0	0	0	0	5	0	0	0	0	0	0	0		Painless skin lesion such as a vesicle, eschar, or ulcer	Wound swabs	Y	Microscopy
Human	Case-Control study	Nayak et al.	2019	Odisha	Koraput	2015	0	April	1	16	16	0	0	0	0	0	0	0	4	0	0	0	0	0	0	0		Painless skin lesion such as a vesicle, eschar, or ulcer	Wound swabs	Y	Microscopy
Human	Case-Control study	Nayak et al.	2019	Odisha	Koraput	2015	0	May	1	12	12	0	0	0	0	0	0	0	5	0	0	0	0	0	0	0		Painless skin lesion such as a vesicle, eschar, or ulcer	Wound swabs	Y	Microscopy
Human	Case-Control study	Nayak et al.	2019	Odisha	Koraput	2015	0	June	1	10	10	0	0	0	0	0	0	0	3	0	0	0	0	0	0	0		Painless skin lesion such as a vesicle, eschar, or ulcer	Wound swabs	Y	Microscopy
Human	Case-Control study	Nayak et al.	2019	Odisha	Koraput	2015	0	July	1	1	1	0	0	0	0	0	0	0	1	0	0	0	0	0	0	0		Painless skin lesion such as a vesicle, eschar, or ulcer	Wound swabs	Y	Microscopy
Human	Case-Control study	Nayak et al.	2019	Odisha	Koraput	2015	0	July	1	12	12	0	0	0	0	0	0	0	3	0	0	0	0	0	0	0		Painless skin lesion such as a vesicle, eschar, or ulcer	Wound swabs	Y	Microscopy
Human	Case-Control study	Nayak et al.	2019	Odisha	Koraput	2010	2010-2014	April-June	1	325	320	5	0	0	0	0	0	0	5	0	0	0	0	0	0	0		NA	none	Y	Microscopy
Animal	AHD	NADRES		Puducherry	Puducherry	2012	0	May	1	1										1			1				Bovine				Declared as anthrax by GOI
Human	Case report	Iqbal et al.	2015	Puducherry	Puducherry	2014	0		1	1	0	0	0	0	0	0	0	1	1	0	0	0	0	0	0	0		abdominal pain, vomiting, ascites ; fever; gastrointestinal bleeding and DIC	blood	Y	Microscopy/culture/PCR
Human	Correspondence	Kumar et al.	2000	Puducherry	Puducherry	1998	0	NA	2	17	11	0	0	3	0	3	0	0	6	0	0	0	0	0	0	0		Skin lesions; septicaemia and Acute Meningo Encephalitis	swab; fluid; punch biopsy	Y	Microscopy
Human	Correspondence	Kumar et al.	2000	Puducherry	Puducherry	1990	0	NA	1	3	0	0	0	3	0	0	0	0	3	0	0	0	0	0	0	0		NA	NA	Y	Microscopy/culture
Human	Case series	Thappa MD et al.	2000	Puducherry	Puducherry	1998	1998-2000		1	15	15	0	0	0	0	0	0	0	0	0	0	0	0	0	0	0				Y	Microscopy/culture
Human	Case series	Thappa MD et al.	2003	Puducherry	Puducherry	1998	1998-2000		1	1	1	0	0	0	0	0	0	0	0	0	0	0	0	0	0					Y	Microscopy/culture
Human	Case series	Vijaykumar et al.	2022	Puducherry	Puducherry	1999	1999-2001	NA	1	4	4	0	0	0	0	0	0	0	0	0	0	0	0	0	0	0		Fever;ulcer with central black eschar, peripheral rim of vesicles and surrounding oedema	smear;swab	Y	Microscopy/culture
Animal	Retrospective study	Rajasokkappan et al.	2016	Tamil Nadu	Ramanathapuram	2010	0	December	1	1	0	0	0	0	0	0	0	0	0	1	0	0	0	0	0	0	sheep, goat	absence of rigor mortis was noticed and all were had unclotted, dark colored blood from natural orifices, predominantly in nostrils	blood smears	Y	Microscopy
Animal	Retrospective study	Rajasokkappan et al.	2016	Tamil Nadu	Ramanathapuram	2010	2010-2015	September-february	6	10	0	0	0	0	0	0	0	0	0	10	5	0	4	0	0	1	Bovine	absence of rigor mortis was noticed and all were had unclotted, dark colored blood from natural orifices, predominantly in nostrils	blood smears	y	Microscopy
Animal	AHD	NADRES		Tamil Nadu	Thanjavur	2005	0	March	3	11										11			11				Bovine				Declared as anthrax by GOI
Animal	AHD	NADRES		Tamil Nadu	Nagapattinam	2005	0	March	2	5										5			5				Bovine				Declared as anthrax by GOI
Animal	AHD	NADRES		Tamil Nadu	Coimbatore	2010	0	July	2	4										4			4				Bovine				Declared as anthrax by GOI
Animal	AHD	NADRES		Tamil Nadu	Vellore	2013	0	July	2	5										5			5				Bovine				Declared as anthrax by GOI
Animal	AHD	NADRES		Tamil Nadu	Vellore	2013	0	July	2	5										5			5				Bovine				Declared as anthrax by GOI
Animal	AHD	NADRES		Tamil Nadu	Viluppuram	2013	0	September	2	3										3			3				Bovine				Declared as anthrax by GOI
Animal	AHD	NADRES		Tamil Nadu	Viluppuram	2013	0	October	2	2										2			2				Bovine				Declared as anthrax by GOI
Animal	AHD	NADRES		Tamil Nadu	Viluppuram	2016	0	January	2	3										3			3				Bovine				Declared as anthrax by GOI
Animal	AHD	NADRES		Tamil Nadu	Vellore	2003	0	December	2	3										3	3						Sheep				Declared as anthrax by GOI
Animal	Cross-sectional	Malmarugan et al.	2015	Tamil Nadu	Tirunelveli	2014	0	November	2	8	0	0	0	0	0	0	0	0	0	3	0	0	8	0	0	0	Sheep/Bovine/Deer	high temperature;shivering or twitching; dyspnoea;dry dung mixed with blood; absence of ruminal contractions	Smear	Y	Microscopy
Animal	AHD	NADRES		Tamil Nadu	Salem	2003	0	December	1	1										1			1				Bovine				Declared as anthrax by GOI
Animal	AHD	NADRES		Tamil Nadu	Cuddalore	2004	0	June	1	1										1			1				Bovine				Declared as anthrax by GOI
Animal	AHD	NADRES		Tamil Nadu	Dharmapuri	2004	0	July	1	14										14			14				Bovine				Declared as anthrax by GOI
Animal	AHD	NADRES		Tamil Nadu	Kancheepuram	2004	0	May	1	5										5			5				Bovine				Declared as anthrax by GOI
Animal	AHD	NADRES		Tamil Nadu	Salem	2004	0	July	1	4										4			4				Bovine				Declared as anthrax by GOI
Animal	AHD	NADRES		Tamil Nadu	Salem	2004	0	October	1	2										2			2				Bovine				Declared as anthrax by GOI
Animal	AHD	NADRES		Tamil Nadu	Sivaganga	2004	0	July	1	13										13			13				Bovine				Declared as anthrax by GOI
Animal	AHD	NADRES		Tamil Nadu	Thanjavur	2004	0	May	1	6										6			6				Bovine				Declared as anthrax by GOI
Animal	AHD	NADRES		Tamil Nadu	Tiruvannamalai	2004	0	June	1	5										5			5				Bovine				Declared as anthrax by GOI
Animal	AHD	NADRES		Tamil Nadu	Tiruvannamalai	2004	0	July	1	1										1			1				Bovine				Declared as anthrax by GOI
Animal	AHD	NADRES		Tamil Nadu	Tiruvannamalai	2004	0	December	1	2										2			2				Bovine				Declared as anthrax by GOI
Animal	AHD	NADRES		Tamil Nadu	Vellore	2004	0	June	1	5										5			5				Bovine				Declared as anthrax by GOI
Animal	AHD	NADRES		Tamil Nadu	Vellore	2004	0	May	1	2										2			2				Bovine				Declared as anthrax by GOI
Animal	AHD	NADRES		Tamil Nadu	Vellore	2004	0	October	1	4										4			4				Bovine				Declared as anthrax by GOI
Animal	AHD	NADRES		Tamil Nadu	Dindigul	2005	0	September	1	1										1			1				Bovine				Declared as anthrax by GOI
Animal	AHD	NADRES		Tamil Nadu	Dindigul	2005	0	September	1	4										4			4				Bovine				Declared as anthrax by GOI
Animal	AHD	NADRES		Tamil Nadu	Salem	2005	0	September	1	3										3			3				Bovine				Declared as anthrax by GOI
Animal	AHD	NADRES		Tamil Nadu	Theni	2005	0	March	1	4										4			4				Bovine				Declared as anthrax by GOI
Animal	AHD	NADRES		Tamil Nadu	Krishnagiri	2006	0	November	1	2										2			2				Bovine				Declared as anthrax by GOI
Animal	AHD	NADRES		Tamil Nadu	Namakkal	2006	0	November	1	2										2			2				Bovine				Declared as anthrax by GOI
Animal	AHD	NADRES		Tamil Nadu	Salem	2006	0	December	1	1										1			1				Bovine				Declared as anthrax by GOI
Animal	AHD	NADRES		Tamil Nadu	Vellore	2006	0	December	1	1										1			1				Bovine				Declared as anthrax by GOI
Animal	AHD	NADRES		Tamil Nadu	Viluppuram	2006	0	November	1	5										5			5				Bovine				Declared as anthrax by GOI
Animal	AHD	NADRES		Tamil Nadu	Dharmapuri	2007	0	April	1	1										1			1				Bovine				Declared as anthrax by GOI
Animal	AHD	NADRES		Tamil Nadu	Dharmapuri	2007	0	July	1	1										1			1				Bovine				Declared as anthrax by GOI
Animal	AHD	NADRES		Tamil Nadu	Dharmapuri	2007	0	June	1	1										1			1				Bovine				Declared as anthrax by GOI
Animal	AHD	NADRES		Tamil Nadu	Erode	2007	0	November	1	2										2			2				Bovine				Declared as anthrax by GOI
Animal	AHD	NADRES		Tamil Nadu	Tirunelveli	2007	0	November	1	7										7			7				Bovine				Declared as anthrax by GOI
Animal	AHD	NADRES		Tamil Nadu	Tiruvannamalai	2007	0	October	1	1										1			1				Bovine				Declared as anthrax by GOI
Animal	AHD	NADRES		Tamil Nadu	Tiruvannamalai	2007	0	December	1	2										2			2				Bovine				Declared as anthrax by GOI
Animal	AHD	NADRES		Tamil Nadu	Vellore	2007	0	September	1	2										2			2				Bovine				Declared as anthrax by GOI
Animal	AHD	NADRES		Tamil Nadu	Vellore	2007	0	December	1	1										1			1				Bovine				Declared as anthrax by GOI
Animal	AHD	NADRES		Tamil Nadu	Viluppuram	2007	0	December	1	5										5			5				Bovine				Declared as anthrax by GOI
Animal	AHD	NADRES		Tamil Nadu	Krishnagiri	2008	0	December	1	1										1			1				Bovine				Declared as anthrax by GOI
Animal	AHD	NADRES		Tamil Nadu	Salem	2008	0	August	1	1										1			1				Bovine				Declared as anthrax by GOI
Animal	AHD	NADRES		Tamil Nadu	Theni	2008	0	January	1	1										1			1				Bovine				Declared as anthrax by GOI
Animal	AHD	NADRES		Tamil Nadu	Tirunelveli	2008	0	January	1	1										1			1				Bovine				Declared as anthrax by GOI
Animal	AHD	NADRES		Tamil Nadu	Tirunelveli	2008	0	March	1	6										6			6				Bovine				Declared as anthrax by GOI
Animal	AHD	NADRES		Tamil Nadu	Tirunelveli	2008	0	May	1	1										1			1				Bovine				Declared as anthrax by GOI
Animal	AHD	NADRES		Tamil Nadu	Tirunelveli	2008	0	August	1	1										1			1				Bovine				Declared as anthrax by GOI
Animal	AHD	NADRES		Tamil Nadu	Tiruvannamalai	2008	0	July	1	1										1			1				Bovine				Declared as anthrax by GOI
Animal	AHD	NADRES		Tamil Nadu	Vellore	2008	0	January	1	1										1			1				Bovine				Declared as anthrax by GOI
Animal	AHD	NADRES		Tamil Nadu	Viluppuram	2008	0	September	1	6										6			6				Bovine				Declared as anthrax by GOI
Animal	AHD	NADRES		Tamil Nadu	Viluppuram	2008	0	November	1	10										10			10				Bovine				Declared as anthrax by GOI
Animal	AHD	NADRES		Tamil Nadu	Ariyalur	2009	0	December	1	4										4			4				Bovine				Declared as anthrax by GOI
Animal	AHD	NADRES		Tamil Nadu	Cuddalore	2009	0	November	1	5										5			5				Bovine				Declared as anthrax by GOI
Animal	AHD	NADRES		Tamil Nadu	Namakkal	2009	0	June	1	2										2			2				Bovine				Declared as anthrax by GOI
Animal	AHD	NADRES		Tamil Nadu	Perambalur	2009	0	December	1	4										4			4				Bovine				Declared as anthrax by GOI
Animal	AHD	NADRES		Tamil Nadu	Coimbatore	2010	0	June	1	3										3			3				Bovine				Declared as anthrax by GOI
Animal	AHD	NADRES		Tamil Nadu	Coimbatore	2010	0	September	1	3										3			3				Bovine				Declared as anthrax by GOI
Animal	AHD	NADRES		Tamil Nadu	Kancheepuram	2010	0	January	1	3										3			3				Bovine				Declared as anthrax by GOI
Animal	AHD	NADRES		Tamil Nadu	Tiruvannamalai	2010	0	April	1	7										7			7				Bovine				Declared as anthrax by GOI
Animal	AHD	NADRES		Tamil Nadu	Tiruvannamalai	2010	0	October	1	1										1			1				Bovine				Declared as anthrax by GOI
Animal	AHD	NADRES		Tamil Nadu	Vellore	2010	0	April	1	2										2			2				Bovine				Declared as anthrax by GOI
Animal	AHD	NADRES		Tamil Nadu	Vellore	2010	0	November	1	7										7			7				Bovine				Declared as anthrax by GOI
Animal	AHD	NADRES		Tamil Nadu	Viluppuram	2010	0	December	1	2										2			2				Bovine				Declared as anthrax by GOI
Animal	AHD	NADRES		Tamil Nadu	Dharmapuri	2011	0	July	1	1										1			1				Bovine				Declared as anthrax by GOI
Animal	AHD	NADRES		Tamil Nadu	Krishnagiri	2011	0	February	1	5										5			5				Bovine				Declared as anthrax by GOI
Animal	AHD	NADRES		Tamil Nadu	Tirunelveli	2011	0	February	1	4										4			4				Bovine				Declared as anthrax by GOI
Animal	AHD	NADRES		Tamil Nadu	Tiruvannamalai	2011	0	June	1	1										1			1				Bovine				Declared as anthrax by GOI
Animal	AHD	NADRES		Tamil Nadu	Dharmapuri	2012	0	July	1	5										5			5				Bovine				Declared as anthrax by GOI
Animal	AHD	NADRES		Tamil Nadu	Dindigul	2012	0	July	1	1										1			1				Bovine				Declared as anthrax by GOI
Animal	AHD	NADRES		Tamil Nadu	Kancheepuram	2012	0	February	1	3										3			3				Bovine				Declared as anthrax by GOI
Animal	AHD	NADRES		Tamil Nadu	Tiruvannamalai	2012	0	January	1	3										3			3				Bovine				Declared as anthrax by GOI
Animal	AHD	NADRES		Tamil Nadu	Tiruvannamalai	2012	0	April	1	5										5			5				Bovine				Declared as anthrax by GOI
Animal	AHD	NADRES		Tamil Nadu	Vellore	2012	0	July	1	2										2			2				Bovine				Declared as anthrax by GOI
Animal	AHD	NADRES		Tamil Nadu	Dharmapuri	2013	0	May	1	3										3			3				Bovine				Declared as anthrax by GOI
Animal	AHD	NADRES		Tamil Nadu	Dharmapuri	2013	0	October	1	1										1			1				Bovine				Declared as anthrax by GOI
Animal	AHD	NADRES		Tamil Nadu	Kancheepuram	2013	0	October	1	1										1			1				Bovine				Declared as anthrax by GOI
Animal	AHD	NADRES		Tamil Nadu	Krishnagiri	2013	0	October	1	4										4			4				Bovine				Declared as anthrax by GOI
Animal	AHD	NADRES		Tamil Nadu	Theni	2013	0	January	1	4										4			4				Bovine				Declared as anthrax by GOI
Animal	AHD	NADRES		Tamil Nadu	Tiruvannamalai	2013	0	January	1	2										2			2				Bovine				Declared as anthrax by GOI
Animal	AHD	NADRES		Tamil Nadu	Tiruvannamalai	2013	0	September	1	1										1			1				Bovine				Declared as anthrax by GOI
Animal	AHD	NADRES		Tamil Nadu	Tiruvannamalai	2013	0	December	1	2										2			2				Bovine				Declared as anthrax by GOI
Animal	AHD	NADRES		Tamil Nadu	Thoothukkudi	2013	0	January	1	1										1			1				Bovine				Declared as anthrax by GOI
Animal	AHD	NADRES		Tamil Nadu	Vellore	2013	0	November	1	1										1			1				Bovine				Declared as anthrax by GOI
Animal	AHD	NADRES		Tamil Nadu	Vellore	2013	0	December	1	1										1			1				Bovine				Declared as anthrax by GOI
Animal	AHD	NADRES		Tamil Nadu	Viluppuram	2013	0	April	1	1										1			1				Bovine				Declared as anthrax by GOI
Animal	AHD	NADRES		Tamil Nadu	Viluppuram	2013	0	August	1	12										12			12				Bovine				Declared as anthrax by GOI
Animal	AHD	NADRES		Tamil Nadu	Dharmapuri	2014	0	November	1	1										1			1				Bovine				Declared as anthrax by GOI
Animal	AHD	NADRES		Tamil Nadu	Kancheepuram	2014	0	March	1	2										2			2				Bovine				Declared as anthrax by GOI
Animal	AHD	NADRES		Tamil Nadu	Kancheepuram	2014	0	May	1	7										7			7				Bovine				Declared as anthrax by GOI
Animal	AHD	NADRES		Tamil Nadu	Pudukkottai	2014	0	March	1	2										2			2				Bovine				Declared as anthrax by GOI
Animal	AHD	NADRES		Tamil Nadu	Theni	2014	0	September	1	1										1			1				Bovine				Declared as anthrax by GOI
Animal	AHD	NADRES		Tamil Nadu	Theni	2014	0	November	1	3										3			3				Bovine				Declared as anthrax by GOI
Animal	AHD	NADRES		Tamil Nadu	Thoothukkudi	2014	0	November	1	2										2			2				Bovine				Declared as anthrax by GOI
Animal	AHD	NADRES		Tamil Nadu	Vellore	2014	0	January	1	2										2			2				Bovine				Declared as anthrax by GOI
Animal	AHD	NADRES		Tamil Nadu	Viluppuram	2014	0	January	1	4										4			4				Bovine				Declared as anthrax by GOI
Animal	AHD	NADRES		Tamil Nadu	Viluppuram	2014	0	June	1	1										1			1				Bovine				Declared as anthrax by GOI
Animal	AHD	NADRES		Tamil Nadu	Viluppuram	2014	0	November	1	2										2			2				Bovine				Declared as anthrax by GOI
Animal	AHD	NADRES		Tamil Nadu	Kancheepuram	2015	0	April	1	3										3			3				Bovine				Declared as anthrax by GOI
Animal	AHD	NADRES		Tamil Nadu	Thiruvallur	2015	0	July	1	3										3			3				Bovine				Declared as anthrax by GOI
Animal	AHD	NADRES		Tamil Nadu	Tiruvannamalai	2015	0	December	1	3										3			3				Bovine				Declared as anthrax by GOI
Animal	AHD	NADRES		Tamil Nadu	Viluppuram	2015	0	June	1	3										3			3				Bovine				Declared as anthrax by GOI
Animal	AHD	NADRES		Tamil Nadu	Pudukkottai	2016	0	August	1	1										1			1				Bovine				Declared as anthrax by GOI
Animal	AHD	NADRES		Tamil Nadu	Thiruvallur	2016	0	June	1	2										2			2				Bovine				Declared as anthrax by GOI
Animal	AHD	NADRES		Tamil Nadu	Vellore	2016	0	June	1	3										3			3				Bovine				Declared as anthrax by GOI
Animal	AHD	NADRES		Tamil Nadu	Viluppuram	2016	0	August	1	1										1			1				Bovine				Declared as anthrax by GOI
Animal	AHD	NADRES		Tamil Nadu	Dharmapuri	2017	0	March	1	4										4			4				Bovine				Declared as anthrax by GOI
Animal	AHD	NADRES		Tamil Nadu	Dharmapuri	2018	0	May	1	1										1			1				Bovine				Declared as anthrax by GOI
Animal	AHD	NADRES		Tamil Nadu	Dindigul	2018	0	October	1	1										1			1				Bovine				Declared as anthrax by GOI
Animal	AHD	NADRES		Tamil Nadu	Krishnagiri	2018	0	July	1	1										1			1				Bovine				Declared as anthrax by GOI
Animal	AHD	NADRES		Tamil Nadu	Vellore	2018	0	August	1	1										1			1				Bovine				Declared as anthrax by GOI
Animal	AHD	NADRES		Tamil Nadu	Kancheepuram	2019	0	July	1	1										1			1				Bovine				Declared as anthrax by GOI
Animal	AHD	NADRES		Tamil Nadu	Thiruvallur	2019	0	October	1	1										1			1				Bovine				Declared as anthrax by GOI
Animal	AHD	NADRES		Tamil Nadu	Thiruvallur	2019	0	October	1	1										1			1				Bovine				Declared as anthrax by GOI
Animal	AHD	NADRES		Tamil Nadu	Vellore	2019	0	October	1	6										6			6				Bovine				Declared as anthrax by GOI
Animal	AHD	NADRES		Tamil Nadu	Vellore	2019	0	October	1	6										6			6				Bovine				Declared as anthrax by GOI
Animal	AHD	NADRES		Tamil Nadu	Viluppuram	2019	0	September	1	2										2			2				Bovine				Declared as anthrax by GOI
Animal	AHD	NADRES		Tamil Nadu	Viluppuram	2019	0	December	1	3										3			3				Bovine				Declared as anthrax by GOI
Animal	AHD	NADRES		Tamil Nadu	Dharmapuri	2020	0	July	1	6										6			6				Bovine				Declared as anthrax by GOI
Animal	AHD	NADRES		Tamil Nadu	Dharmapuri	2020	0	August	1	1										1			1				Bovine				Declared as anthrax by GOI
Animal	AHD	NADRES		Tamil Nadu	Dharmapuri	2020	0	August	1	9										9			9				Bovine				Declared as anthrax by GOI
Animal	AHD	NADRES		Tamil Nadu	Dharmapuri	2020	0	August	1	18										18			18				Bovine				Declared as anthrax by GOI
Animal	AHD	NADRES		Tamil Nadu	Salem	2020	0	July	1	37										37			37				Bovine				Declared as anthrax by GOI
Animal	AHD	NADRES		Tamil Nadu	Vellore	2020	0	August	1	4										4			4				Bovine				Declared as anthrax by GOI
Animal	AHD	NADRES		Tamil Nadu	Viluppuram	2020	0	July	1	8										8			8				Bovine				Declared as anthrax by GOI
Animal	AHD	NADRES		Tamil Nadu	Viluppuram	2020	0	August	1	2										2			2				Bovine				Declared as anthrax by GOI
Animal	AHD	NADRES		Tamil Nadu	Viluppuram	2020	0	November	1	4										4			4				Bovine				Declared as anthrax by GOI
Animal	AHD	NADRES		Tamil Nadu	Viluppuram	2020	0	December	1	2										2			2				Bovine				Declared as anthrax by GOI
Animal	AHD	NADRES		Tamil Nadu	Salem	2021	0	September	1	4										4			4				Bovine				Declared as anthrax by GOI
Animal	AHD	NADRES		Tamil Nadu	Tiruchirappalli	2021	0	January	1	1										1			1				Bovine				Declared as anthrax by GOI
Animal	AHD	NADRES		Tamil Nadu	Viluppuram	2021	0	September	1	1										1			1				Bovine				Declared as anthrax by GOI
Animal	AHD	NADRES		Tamil Nadu	Salem	2022	0	July	1	3										3			3				Bovine				Declared as anthrax by GOI
Animal	AHD	NADRES		Tamil Nadu	Salem	2022	0	July	1	3										3			3				Bovine				Declared as anthrax by GOI
Animal	AHD	NADRES		Tamil Nadu	Vellore	2022	0	September	1	2										2			2				Bovine				Declared as anthrax by GOI
Animal	AHD	NADRES		Tamil Nadu	Ramanathapuram	2014	0	September	1	1										1						1	Deer				Declared as anthrax by GOI
Animal	AHD	NADRES		Tamil Nadu	Dindigul	2021	0	March	1	1										1						1	Deer				Declared as anthrax by GOI
Animal	AHD	NADRES		Tamil Nadu	Dindigul	2013	0	August	1	2										2						2	Elephant				Declared as anthrax by GOI
Animal	AHD	NADRES		Tamil Nadu	Krishnagiri	2013	0	October	1	1										1						1	Elephant				Declared as anthrax by GOI
Animal	AHD	NADRES		Tamil Nadu	Coimbatore	2016	0	December	1	1										1						1	Elephant				Declared as anthrax by GOI
Animal	AHD	NADRES		Tamil Nadu	Coimbatore	2021	0	July	1	1										1						1	Elephant				Declared as anthrax by GOI
Animal	AHD	NADRES		Tamil Nadu	Dindigul	2004	0	July	1	1										1		1					Goat				Declared as anthrax by GOI
Animal	AHD	NADRES		Tamil Nadu	Thanjavur	2006	0	June	1	15										15		15					Goat				Declared as anthrax by GOI
Animal	AHD	NADRES		Tamil Nadu	Viluppuram	2007	0	November	1	1										1		1					Goat				Declared as anthrax by GOI
Animal	AHD	NADRES		Tamil Nadu	Tirunelveli	2008	0	February	1	1										1		1					Goat				Declared as anthrax by GOI
Animal	AHD	NADRES		Tamil Nadu	Ramanathapuram	2010	0	February	1	1										1		1					Goat				Declared as anthrax by GOI
Animal	AHD	NADRES		Tamil Nadu	Kancheepuram	2013	0	November	1	3										3		3					Goat				Declared as anthrax by GOI
Animal	AHD	NADRES		Tamil Nadu	Ramanathapuram	2013	0	November	1	1										1		1					Goat				Declared as anthrax by GOI
Animal	AHD	NADRES		Tamil Nadu	Madurai	2014	0	October	1	3										3		3					Goat				Declared as anthrax by GOI
Animal	AHD	NADRES		Tamil Nadu	The Nilgiris	2006	0	November	1	1										1				1			Pig				Declared as anthrax by GOI
Animal	AHD	NADRES		Tamil Nadu	Madurai	2003	0	December	1	5										5	5						Sheep				Declared as anthrax by GOI
Animal	AHD	NADRES		Tamil Nadu	Cuddalore	2004	0	May	1	6										6	6						Sheep				Declared as anthrax by GOI
Animal	AHD	NADRES		Tamil Nadu	Dindigul	2004	0	February	1	8										8	8						Sheep				Declared as anthrax by GOI
Animal	AHD	NADRES		Tamil Nadu	Namakkal	2004	0	February	1	1										1	1						Sheep				Declared as anthrax by GOI
Animal	AHD	NADRES		Tamil Nadu	Vellore	2004	0	June	1	1										1	1						Sheep				Declared as anthrax by GOI
Animal	AHD	NADRES		Tamil Nadu	Vellore	2004	0	May	1	1										1	1						Sheep				Declared as anthrax by GOI
Animal	AHD	NADRES		Tamil Nadu	Viluppuram	2004	0	June	1	11										11	11						Sheep				Declared as anthrax by GOI
Animal	AHD	NADRES		Tamil Nadu	Salem	2006	0	December	1	1										1	1						Sheep				Declared as anthrax by GOI
Animal	AHD	NADRES		Tamil Nadu	Thanjavur	2006	0	November	1	27										27	27						Sheep				Declared as anthrax by GOI
Animal	AHD	NADRES		Tamil Nadu	Tiruchirappalli	2006	0	November	1	4										4	4						Sheep				Declared as anthrax by GOI
Animal	AHD	NADRES		Tamil Nadu	Namakkal	2007	0	September	1	1										1	1						Sheep				Declared as anthrax by GOI
Animal	AHD	NADRES		Tamil Nadu	Krishnagiri	2008	0	December	1	2										2	2						Sheep				Declared as anthrax by GOI
Animal	AHD	NADRES		Tamil Nadu	Coimbatore	2010	0	June	1	6										6	6						Sheep				Declared as anthrax by GOI
Animal	AHD	NADRES		Tamil Nadu	Coimbatore	2010	0	July	1	7										7	7						Sheep				Declared as anthrax by GOI
Animal	AHD	NADRES		Tamil Nadu	Ramanathapuram	2010	0	February	1	3										3	3						Sheep				Declared as anthrax by GOI
Animal	AHD	NADRES		Tamil Nadu	Sivaganga	2010	0	November	1	6										6	6						Sheep				Declared as anthrax by GOI
Animal	AHD	NADRES		Tamil Nadu	Dindigul	2012	0	April	1	6										6	6						Sheep				Declared as anthrax by GOI
Animal	AHD	NADRES		Tamil Nadu	Ramanathapuram	2013	0	December	1	1										1	1						Sheep				Declared as anthrax by GOI
Animal	AHD	NADRES		Tamil Nadu	Vellore	2013	0	February	1	3										3	3						Sheep				Declared as anthrax by GOI
Animal	AHD	NADRES		Tamil Nadu	Viluppuram	2013	0	December	1	2										2	2						Sheep				Declared as anthrax by GOI
Animal	AHD	NADRES		Tamil Nadu	Pudukkottai	2014	0	November	1	2										2	2						Sheep				Declared as anthrax by GOI
Animal	AHD	NADRES		Tamil Nadu	Viluppuram	2014	0	January	1	2										2	2						Sheep				Declared as anthrax by GOI
Animal	AHD	NADRES		Tamil Nadu	Karur	2015	0	August	1	1										1	1						Sheep				Declared as anthrax by GOI
Animal	AHD	NADRES		Tamil Nadu	Theni	2015	0	February	1	2										2	2						Sheep				Declared as anthrax by GOI
Animal	AHD	NADRES		Tamil Nadu	Kancheepuram	2016	0	February	1	20										20	20						Sheep				Declared as anthrax by GOI
Animal	AHD	NADRES		Tamil Nadu	Virudhunagar	2016	0	October	1	1										1	1						Sheep				Declared as anthrax by GOI
Animal	AHD	NADRES		Tamil Nadu	Kancheepuram	2017	0	April	1	2										2	2						Sheep				Declared as anthrax by GOI
Animal	AHD	NADRES		Tamil Nadu	Madurai	2018	0	May	1	23										23	23						Sheep				Declared as anthrax by GOI
Animal	AHD	NADRES		Tamil Nadu	Ramanathapuram	2020	0	October	1	4										4	4						Sheep				Declared as anthrax by GOI
Animal	AHD	NADRES		Tamil Nadu	Dindigul	2005	0	September	1	4										4							Sheep/Goat				Declared as anthrax by GOI
Animal	AHD	NADRES		Tamil Nadu	Tirunelveli	2018	0	September	1	22										22							Sheep/Goat				Declared as anthrax by GOI
Animal	Retrospective study	Rajasokkappan et al.	2016	Tamil Nadu	Ramanathapuram	2010	0	NA	1	1	0	0	0	0	0	0	0	0	0	1	0	0	0	0	0	1	Bovine	absence of rigor mortis was noticed and all were had unclotted, dark colored blood from natural orifices, predominantly in nostrils	blood smears	Y	Microscopy
Animal	Retrospective study	Rajasokkappan et al.	2016	Tamil Nadu	Ramanathapuram	2014	0	September	1	1	0	0	0	0	0	0	0	0	0	1	0	0	0	0	0	0	Bovine	absence of rigor mortis was noticed and all were had unclotted, dark colored blood from natural orifices, predominantly in nostrils	blood smears	Y	Microscopy
Animal	Retrospective study	Rajasokkappan et al.	2016	Tamil Nadu	Ramanathapuram	2010	0	December	1	4	0	0	0	0	0	0	0	0	0	4	0	0	0	0	0	4	Deer	absence of rigor mortis was noticed and all were had unclotted, dark colored blood from natural orifices, predominantly in nostrils	blood smears	Y	Microscopy
Animal	Retrospective study	Rajasokkappan et al.	2016	Tamil Nadu	Ramanathapuram	2010	0	January	1	1	0	0	0	0	0	0	0	0	0	1	0	0	0	0	0	0	sheep	absence of rigor mortis was noticed and all were had unclotted, dark colored blood from natural orifices, predominantly in nostrils	blood smears	Y	Microscopy
Animal	Retrospective study	Rajasokkappan et al.	2016	Tamil Nadu	Ramanathapuram	2010	0	January	1	1	0	0	0	0	0	0	0	0	0	1	0	0	0	0	0	0	sheep	absence of rigor mortis was noticed and all were had unclotted, dark colored blood from natural orifices, predominantly in nostrils	blood smears	Y	Microscopy
Animal	Retrospective study	Rajasokkappan et al.	2016	Tamil Nadu	Ramanathapuram	2013	0	October	1	1	0	0	0	0	0	0	0	0	0	1	0	0	0	0	0	0	sheep	absence of rigor mortis was noticed and all were had unclotted, dark colored blood from natural orifices, predominantly in nostrils	blood smears	Y	Microscopy
Animal	Retrospective study	Rajasokkappan et al.	2016	Tamil Nadu	Ramanathapuram	2013	0	November	1	1	0	0	0	0	0	0	0	0	0	1	0	0	0	0	0	0	sheep	absence of rigor mortis was noticed and all were had unclotted, dark colored blood from natural orifices, predominantly in nostrils	blood smears	Y	Microscopy
Animal	Case report	Yasothai et al.	2013	Tamil Nadu	Erode	2006	2006 – 2009	NA	1	5	0	0	0	0	0	0	0	0	0	5	0	0	0	0	0	5	Hynea	unclotted blood from the natural orifices	blood smear	Y	Microscopy
Human	Case series	David et al.	2010	Tamil Nadu	Vellore	2010	0	NA	1	1	1	0	0	0	0	0	0	0	0	1	1	0	0	0	0	0		eyelid oedema, serosangeounous discharge	blood, serosanguinous discharge fluid	Y	Microscopy/culture/PCR
Human	Outbreak	IDSP	0	Tamil Nadu	Viluppuram	2009	0	November	1	2	2	0	0	0	0	0	0	0	0	0	0	0	0	0	0	0		NA	swab	Y	Declared as anthrax by GOI
Human	Case series	Lalitha & Kumar	1996	Tamil Nadu	Vellore	1990	1990-1996	NA	1	49	17	0	2	27	1	2	0	0	29	0	0	0	0	0	0	0			NA	Y	Microscopy/culture
Human	Case series	Narayan et al.	2009	Tamil Nadu	Villupuram	1992	1992-1994	NA	1	4	0	0	0	4	0	0	0	0	4	0	0	0	0	0	0	0		Fever, neck stiffness, coma, hemiplegia, dilated fixed pupil,axillary lymphadenopathy,eschar, papule over finguer	CSF and Blood cultures	Y	Microscopy/culture
Human	Case series	Narayan et al.	2009	Tamil Nadu	Villupuram	1998	1998-2000	NA	1	6	0	6	0	6	0	0	0	0	6	0	0	0	0	0	0	0		Fever, neck stiffness, coma, hemiplegia, dilated fixed pupil,axillary lymphadenopathy,eschar, papule over finguer	CSF and Blood cultures	Y	Microscopy/culture
Human	Case series	Sujatha et al.	2002	Tamil Nadu	Vellore	2022	0	NA	1	1	0	0	0	0	0	0	0	1	1	0	0	0	0	0	0	0		abdominal pain; vomiting; bloody diarrhoea; abdominal distension	flid swab and smear	Y	Microscopy/culture
Human	Case series	Velayudhan et al.	2005	Tamil Nadu	Vellore	2004	0		1	1							0	1	1	0	0	0	0	0	0	0		2-day history of fever and facial swelling. The swelling began under both ears and progressed anteriorly to involve the lower half of the face. Nasal haemorrhage had occurred the previous day but had stopped spontaneously.	nasal smear, whole blood	Y	Microscopy/culture
Human	Case series	Vijaykumar et al.	2022	Tamil Nadu	Villupuram	1999	0	NA	1	19	18	0	0	0	0	1	0	0	1	0	0	0	0	0	0	0		Fever;ulcer with central black eschar, peripheral rim of vesicles and surrounding oedema	smear;swab	y	Microscopy/culture
Animal	AHD	NADRES		Telangana	Mahbubnagar	2007	0	March	4	12										12	12						Sheep				Declared as anthrax by GOI
Animal	AHD	NADRES		Telangana	Mahbubnagar	2007	0	December	3	6										6	6						Sheep				Declared as anthrax by GOI
Animal	AHD	NADRES		Telangana	Mahbubnagar	2008	0	February	3	14										14	14						Sheep				Declared as anthrax by GOI
Animal	AHD	NADRES		Telangana	Mahbubnagar	2006	0	March	3	25										25	25						Sheep				Declared as anthrax by GOI
Animal	AHD	NADRES		Telangana	Medak	2009	0	April	2	7										7					7		Buffalo				Declared as anthrax by GOI
Animal	AHD	NADRES		Telangana	Mahbubnagar	2006	0	April	2	27										27	27						Sheep				Declared as anthrax by GOI
Animal	AHD	NADRES		Telangana	Mahbubnagar	2006	0	February	2	7										7	7						Sheep				Declared as anthrax by GOI
Animal	AHD	NADRES		Telangana	Mahbubnagar	2007	0	November	2	3										3	3						Sheep				Declared as anthrax by GOI
Animal	AHD	NADRES		Telangana	Warangal	2018	0	November	2	6										6	6						Sheep				Declared as anthrax by GOI
Animal	AHD	NADRES		Telangana	Warangal	2022	0	July	2	7										7	7						Sheep				Declared as anthrax by GOI
Animal	AHD	NADRES		Telangana	Warangal	2022	0	August	2	7										7	7						Sheep				Declared as anthrax by GOI
Animal	AHD	NADRES		Telangana	Medak	2012	0	March	1	1										1			1				Bovine				Declared as anthrax by GOI
Animal	AHD	NADRES		Telangana	Nalgonda	2015	0	January	1	1										1		1					Goat				Declared as anthrax by GOI
Animal	AHD	NADRES		Telangana	Mahbubnagar	2008	0	April	1	2										2	2						Sheep				Declared as anthrax by GOI
Animal	AHD	NADRES		Telangana	Nalgonda	2017	0	April	1	1										1	1						Sheep				Declared as anthrax by GOI
Animal	AHD	NADRES		Telangana	Khammam	2003	0	August	1	20										20	20						Sheep				Declared as anthrax by GOI
Animal	AHD	NADRES		Telangana	Nalgonda	2005	0	August	1	5										5	5						Sheep				Declared as anthrax by GOI
Animal	AHD	NADRES		Telangana	Mahbubnagar	2009	0	August	1	2										2	2						Sheep				Declared as anthrax by GOI
Animal	AHD	NADRES		Telangana	Nalgonda	2013	0	August	1	8										8	8						Sheep				Declared as anthrax by GOI
Animal	AHD	NADRES		Telangana	Warangal	2011	0	December	1	6										6	6						Sheep				Declared as anthrax by GOI
Animal	AHD	NADRES		Telangana	Warangal	2012	0	December	1	4										4	4						Sheep				Declared as anthrax by GOI
Animal	AHD	NADRES		Telangana	Khammam	2006	0	February	1	20										20	20						Sheep				Declared as anthrax by GOI
Animal	AHD	NADRES		Telangana	Mahbubnagar	2007	0	February	1	12										12	12						Sheep				Declared as anthrax by GOI
Animal	AHD	NADRES		Telangana	Nalgonda	2007	0	February	1	5										5	5						Sheep				Declared as anthrax by GOI
Animal	AHD	NADRES		Telangana	Nalgonda	2011	0	February	1	5										5	5						Sheep				Declared as anthrax by GOI
Animal	AHD	NADRES		Telangana	Mahbubnagar	2007	0	January	1	8										8	8						Sheep				Declared as anthrax by GOI
Animal	AHD	NADRES		Telangana	Mahbubnagar	2008	0	January	1	3										3	3						Sheep				Declared as anthrax by GOI
Animal	AHD	NADRES		Telangana	Nizamabad	2008	0	January	1	2										2	2						Sheep				Declared as anthrax by GOI
Animal	AHD	NADRES		Telangana	Khammam	2005	0	July	1	2										2	2						Sheep				Declared as anthrax by GOI
Animal	AHD	NADRES		Telangana	Nalgonda	2016	0	July	1	4										4	4						Sheep				Declared as anthrax by GOI
Animal	AHD	NADRES		Telangana	Mahbubnagar	2005	0	June	1	50										50	50						Sheep				Declared as anthrax by GOI
Animal	AHD	NADRES		Telangana	Nalgonda	2005	0	May	1	5										5	5						Sheep				Declared as anthrax by GOI
Animal	AHD	NADRES		Telangana	Mahbubnagar	2007	0	May	1	8										8	8						Sheep				Declared as anthrax by GOI
Animal	AHD	NADRES		Telangana	Mahbubnagar	2008	0	May	1	1										1	1						Sheep				Declared as anthrax by GOI
Animal	AHD	NADRES		Telangana	Nalgonda	2010	0	October	1	2										2	2						Sheep				Declared as anthrax by GOI
Animal	AHD	NADRES		Telangana	Nalgonda	2005	0	September	1	4										4	4						Sheep				Declared as anthrax by GOI
Animal	AHD	NADRES		Telangana	Nizamabad	2007	0	September	1	7										7	7						Sheep				Declared as anthrax by GOI
Animal	AHD	NADRES		Telangana	Mahbubnagar	2011	0	September	1	5										5	5						Sheep				Declared as anthrax by GOI
Animal	AHD	NADRES		Telangana	Karimnagar	2018	0	December	1	7										7	7						Sheep				Declared as anthrax by GOI
Animal	AHD	NADRES		Telangana	Mahbubnagar	2018	0	November	1	4										4	4						Sheep				Declared as anthrax by GOI
Animal	AHD	NADRES		Telangana	Mahabubabad	2022	0	August	1	5										5	5						Sheep				Declared as anthrax by GOI
Human	Outbreak	IDSP	0	Telangana	Nalgonda	2013	0	August	1	4	4	0	0	0	0	0	0	0	0	0	0	0	0	0	0	0		NA	Serum	Y	Declared as anthrax by GOI
Animal	AHD	NADRES		Tripura	West Tripura	2014	0	April	2	13										13			13				Bovine				Declared as anthrax by GOI
Animal	AHD	NADRES		Tripura	West Tripura	2014	0	November	1	2										2			2				Bovine				Declared as anthrax by GOI
Animal	AHD	NADRES		Tripura	West Tripura	2015	0	March	1	1										1			1				Bovine				Declared as anthrax by GOI
Animal	AHD	NADRES		Tripura	West Tripura	2016	0	October	1	1										1			1				Bovine				Declared as anthrax by GOI
Animal	AHD	NADRES		Tripura	West Tripura	2016	0	September	1	1										1			1				Bovine				Declared as anthrax by GOI
Animal	AHD	NADRES		West Bengal	Cooch Behar	2005	0	April	4	61										61			61				Bovine				Declared as anthrax by GOI
Animal	AHD	NADRES		West Bengal	Murshidabad	2011	0	August	4	20										20			20				Bovine				Declared as anthrax by GOI
Animal	AHD	NADRES		West Bengal	Paschim Medinipur	2003	0	April	3	7										7			7				Bovine				Declared as anthrax by GOI
Animal	AHD	NADRES		West Bengal	Nadia	2009	0	July	3	3										3			3				Bovine				Declared as anthrax by GOI
Animal	AHD	NADRES		West Bengal	Murshidabad	2010	0	July	3	18										18			18				Bovine				Declared as anthrax by GOI
Animal	AHD	NADRES		West Bengal	Murshidabad	2010	0	November	3	7										7			7				Bovine				Declared as anthrax by GOI
Animal	AHD	NADRES		West Bengal	Murshidabad	2010	0	August	3	17										17			17				Bovine				Declared as anthrax by GOI
Animal	AHD	NADRES		West Bengal	Murshidabad	2010	0	October	3	7										7			7				Bovine				Declared as anthrax by GOI
Animal	AHD	NADRES		West Bengal	Murshidabad	2011	0	July	3	10										10			10				Bovine				Declared as anthrax by GOI
Animal	AHD	NADRES		West Bengal	Murshidabad	2014	0	August	3	3										3			3				Bovine				Declared as anthrax by GOI
Animal	AHD	NADRES		West Bengal	Murshidabad	2014	0	September	3	1										1			1				Bovine				Declared as anthrax by GOI
Animal	AHD	NADRES		West Bengal	Murshidabad	2014	0	October	3	8										8			8				Bovine				Declared as anthrax by GOI
Animal	AHD	NADRES		West Bengal	Murshidabad	2014	0	August	3	3										3		3					Goat				Declared as anthrax by GOI
Animal	AHD	NADRES		West Bengal	Murshidabad	2014	0	September	3	8										8		8					Goat				Declared as anthrax by GOI
Animal	AHD	NADRES		West Bengal	Paschim Medinipur	2003	0	September	2	3										3			3				Bovine				Declared as anthrax by GOI
Animal	AHD	NADRES		West Bengal	Birbhum	2003	0	June	2	5										5			5				Bovine				Declared as anthrax by GOI
Animal	AHD	NADRES		West Bengal	Hooghly	2003	0	October	2	7										7			7				Bovine				Declared as anthrax by GOI
Animal	AHD	NADRES		West Bengal	Cooch Behar	2003	0	July	2	3										3			3				Bovine				Declared as anthrax by GOI
Animal	AHD	NADRES		West Bengal	Paschim Medinipur	2004	0	July	2	8										8			8				Bovine				Declared as anthrax by GOI
Animal	AHD	NADRES		West Bengal	Paschim Medinipur	2004	0	September	2	8										8			8				Bovine				Declared as anthrax by GOI
Animal	AHD	NADRES		West Bengal	Nadia	2004	0	August	2	9										9			9				Bovine				Declared as anthrax by GOI
Animal	AHD	NADRES		West Bengal	Paschim Medinipur	2005	0	June	2	18										18			18				Bovine				Declared as anthrax by GOI
Animal	AHD	NADRES		West Bengal	Cooch Behar	2005	0	May	2	4										4			4				Bovine				Declared as anthrax by GOI
Animal	AHD	NADRES		West Bengal	Murshidabad	2006	0	September	2	5										5			5				Bovine				Declared as anthrax by GOI
Animal	AHD	NADRES		West Bengal	Murshidabad	2007	0	July	2	8										8			8				Bovine				Declared as anthrax by GOI
Animal	AHD	NADRES		West Bengal	Murshidabad	2007	0	August	2	4										4			4				Bovine				Declared as anthrax by GOI
Animal	AHD	NADRES		West Bengal	Murshidabad	2007	0	September	2	11										11			11				Bovine				Declared as anthrax by GOI
Animal	AHD	NADRES		West Bengal	Nadia	2007	0	June	2	13										13			13				Bovine				Declared as anthrax by GOI
Animal	AHD	NADRES		West Bengal	Murshidabad	2008	0	June	2	8										8			8				Bovine				Declared as anthrax by GOI
Animal	AHD	NADRES		West Bengal	Murshidabad	2008	0	December	2	4										4			4				Bovine				Declared as anthrax by GOI
Animal	AHD	NADRES		West Bengal	Murshidabad	2009	0	July	2	12										12			12				Bovine				Declared as anthrax by GOI
Animal	AHD	NADRES		West Bengal	Murshidabad	2009	0	October	2	13										13			13				Bovine				Declared as anthrax by GOI
Animal	AHD	NADRES		West Bengal	Murshidabad	2009	0	November	2	3										3			3				Bovine				Declared as anthrax by GOI
Animal	AHD	NADRES		West Bengal	Murshidabad	2010	0	September	2	2										2			2				Bovine				Declared as anthrax by GOI
Animal	AHD	NADRES		West Bengal	Paschim Medinipur	2011	0	July	2	4										4			4				Bovine				Declared as anthrax by GOI
Animal	AHD	NADRES		West Bengal	Murshidabad	2011	0	May	2	2										2			2				Bovine				Declared as anthrax by GOI
Animal	AHD	NADRES		West Bengal	Murshidabad	2011	0	June	2	4										4			4				Bovine				Declared as anthrax by GOI
Animal	AHD	NADRES		West Bengal	Murshidabad	2012	0	July	2	7										7			7				Bovine				Declared as anthrax by GOI
Animal	AHD	NADRES		West Bengal	Paschim Medinipur	2013	0	September	2	4										4			4				Bovine				Declared as anthrax by GOI
Animal	AHD	NADRES		West Bengal	Nadia	2013	0	August	2	1										1			1				Bovine				Declared as anthrax by GOI
Animal	AHD	NADRES		West Bengal	Bankura	2014	0	October	2	3										3			3				Bovine				Declared as anthrax by GOI
Animal	AHD	NADRES		West Bengal	Murshidabad	2014	0	June	2	3										3			3				Bovine				Declared as anthrax by GOI
Animal	AHD	NADRES		West Bengal	Murshidabad	2016	0	June	2	3										3			3				Bovine				Declared as anthrax by GOI
Animal	AHD	NADRES		West Bengal	Murshidabad	2018	0	August	2	3										3			3				Bovine				Declared as anthrax by GOI
Animal	Short communication	Singha et al.	2020	West Bengal	Murshidabad	2016	0	July	2	24	0	0	0	0	0	0	0	0	0	7	0	0	24	0	0	0	Bovine	sudden rise of temperature; restlessness;bloat and death;pyrexia;sudden death;oozing out blood from natural orifice	blood smear;whole blood	Y	Microscopy/culture/PCR
Animal	AHD	NADRES		West Bengal	Bankura	2003	0	January	1	2										2			2				Bovine				Declared as anthrax by GOI
Animal	AHD	NADRES		West Bengal	Bankura	2003	0	July	1	1										1			1				Bovine				Declared as anthrax by GOI
Animal	AHD	NADRES		West Bengal	Paschim Medinipur	2003	0	February	1	1										1			1				Bovine				Declared as anthrax by GOI
Animal	AHD	NADRES		West Bengal	Paschim Medinipur	2003	0	July	1	1										1			1				Bovine				Declared as anthrax by GOI
Animal	AHD	NADRES		West Bengal	Paschim Medinipur	2003	0	August	1	2										2			2				Bovine				Declared as anthrax by GOI
Animal	AHD	NADRES		West Bengal	Birbhum	2003	0	May	1	2										2			2				Bovine				Declared as anthrax by GOI
Animal	AHD	NADRES		West Bengal	Hooghly	2003	0	January	1	6										6			6				Bovine				Declared as anthrax by GOI
Animal	AHD	NADRES		West Bengal	Hooghly	2003	0	March	1	6										6			6				Bovine				Declared as anthrax by GOI
Animal	AHD	NADRES		West Bengal	Hooghly	2003	0	July	1	1										1			1				Bovine				Declared as anthrax by GOI
Animal	AHD	NADRES		West Bengal	Jalpaiguri	2003	0	April	1	1										1			1				Bovine				Declared as anthrax by GOI
Animal	AHD	NADRES		West Bengal	Jalpaiguri	2003	0	July	1	1										1			1				Bovine				Declared as anthrax by GOI
Animal	AHD	NADRES		West Bengal	Cooch Behar	2003	0	January	1	4										4			4				Bovine				Declared as anthrax by GOI
Animal	AHD	NADRES		West Bengal	Cooch Behar	2003	0	March	1	4										4			4				Bovine				Declared as anthrax by GOI
Animal	AHD	NADRES		West Bengal	Cooch Behar	2003	0	April	1	7										7			7				Bovine				Declared as anthrax by GOI
Animal	AHD	NADRES		West Bengal	Cooch Behar	2003	0	May	1	5										5			5				Bovine				Declared as anthrax by GOI
Animal	AHD	NADRES		West Bengal	Cooch Behar	2003	0	August	1	5										5			5				Bovine				Declared as anthrax by GOI
Animal	AHD	NADRES		West Bengal	Cooch Behar	2003	0	November	1	1										1			1				Bovine				Declared as anthrax by GOI
Animal	AHD	NADRES		West Bengal	Cooch Behar	2003	0	December	1	1										1			1				Bovine				Declared as anthrax by GOI
Animal	AHD	NADRES		West Bengal	Paschim Medinipur	2003	0	January	1	2										2			2				Bovine				Declared as anthrax by GOI
Animal	AHD	NADRES		West Bengal	Paschim Medinipur	2003	0	May	1	1										1			1				Bovine				Declared as anthrax by GOI
Animal	AHD	NADRES		West Bengal	Paschim Medinipur	2003	0	July	1	6										6			6				Bovine				Declared as anthrax by GOI
Animal	AHD	NADRES		West Bengal	Murshidabad	2003	0	February	1	2										2			2				Bovine				Declared as anthrax by GOI
Animal	AHD	NADRES		West Bengal	Murshidabad	2003	0	August	1	1										1			1				Bovine				Declared as anthrax by GOI
Animal	AHD	NADRES		West Bengal	Nadia	2003	0	April	1	12										12			12				Bovine				Declared as anthrax by GOI
Animal	AHD	NADRES		West Bengal	Puruliya	2003	0	December	1	4										4			4				Bovine				Declared as anthrax by GOI
Animal	AHD	NADRES		West Bengal	Bankura	2004	0	September	1	1										1			1				Bovine				Declared as anthrax by GOI
Animal	AHD	NADRES		West Bengal	Paschim Medinipur	2004	0	May	1	2										2			2				Bovine				Declared as anthrax by GOI
Animal	AHD	NADRES		West Bengal	Paschim Medinipur	2004	0	August	1	5										5			5				Bovine				Declared as anthrax by GOI
Animal	AHD	NADRES		West Bengal	Murshidabad	2004	0	July	1	1										1			1				Bovine				Declared as anthrax by GOI
Animal	AHD	NADRES		West Bengal	Nadia	2004	0	December	1	8										8			8				Bovine				Declared as anthrax by GOI
Animal	AHD	NADRES		West Bengal	Nadia	2004	0	July	1	2										2			2				Bovine				Declared as anthrax by GOI
Animal	AHD	NADRES		West Bengal	Bankura	2005	0	July	1	5										5			5				Bovine				Declared as anthrax by GOI
Animal	AHD	NADRES		West Bengal	Hooghly	2005	0	March	1	2										2			2				Bovine				Declared as anthrax by GOI
Animal	AHD	NADRES		West Bengal	Cooch Behar	2005	0	January	1	1										1			1				Bovine				Declared as anthrax by GOI
Animal	AHD	NADRES		West Bengal	Cooch Behar	2005	0	December	1	15										15			15				Bovine				Declared as anthrax by GOI
Animal	AHD	NADRES		West Bengal	Uttar Dinajpur	2005	0	July	1	8										8			8				Bovine				Declared as anthrax by GOI
Animal	AHD	NADRES		West Bengal	Bankura	2006	0	May	1	3										3			3				Bovine				Declared as anthrax by GOI
Animal	AHD	NADRES		West Bengal	Paschim Medinipur	2006	0	June	1	18										18			18				Bovine				Declared as anthrax by GOI
Animal	AHD	NADRES		West Bengal	Cooch Behar	2006	0	January	1	4										4			4				Bovine				Declared as anthrax by GOI
Animal	AHD	NADRES		West Bengal	Cooch Behar	2006	0	December	1	5										5			5				Bovine				Declared as anthrax by GOI
Animal	AHD	NADRES		West Bengal	Cooch Behar	2006	0	September	1	2										2			2				Bovine				Declared as anthrax by GOI
Animal	AHD	NADRES		West Bengal	Murshidabad	2006	0	October	1	1										1			1				Bovine				Declared as anthrax by GOI
Animal	AHD	NADRES		West Bengal	Murshidabad	2006	0	August	1	2										2			2				Bovine				Declared as anthrax by GOI
Animal	AHD	NADRES		West Bengal	Nadia	2006	0	May	1	1										1			1				Bovine				Declared as anthrax by GOI
Animal	AHD	NADRES		West Bengal	Puruliya	2006	0	May	1	2										2			2				Bovine				Declared as anthrax by GOI
Animal	AHD	NADRES		West Bengal	Uttar Dinajpur	2006	0	May	1	1										1			1				Bovine				Declared as anthrax by GOI
Animal	AHD	NADRES		West Bengal	Bankura	2007	0	January	1	2										2			2				Bovine				Declared as anthrax by GOI
Animal	AHD	NADRES		West Bengal	Hooghly	2007	0	March	1	3										3			3				Bovine				Declared as anthrax by GOI
Animal	AHD	NADRES		West Bengal	Jalpaiguri	2007	0	March	1	4										4			4				Bovine				Declared as anthrax by GOI
Animal	AHD	NADRES		West Bengal	Cooch Behar	2007	0	August	1	3										3			3				Bovine				Declared as anthrax by GOI
Animal	AHD	NADRES		West Bengal	Murshidabad	2007	0	June	1	4										4			4				Bovine				Declared as anthrax by GOI
Animal	AHD	NADRES		West Bengal	Nadia	2007	0	August	1	1										1			1				Bovine				Declared as anthrax by GOI
Animal	AHD	NADRES		West Bengal	Nadia	2007	0	September	1	1										1			1				Bovine				Declared as anthrax by GOI
Animal	AHD	NADRES		West Bengal	Nadia	2007	0	October	1	1										1			1				Bovine				Declared as anthrax by GOI
Animal	AHD	NADRES		West Bengal	Uttar Dinajpur	2007	0	July	1	25										25			25				Bovine				Declared as anthrax by GOI
Animal	AHD	NADRES		West Bengal	Bankura	2008	0	March	1	2										2			2				Bovine				Declared as anthrax by GOI
Animal	AHD	NADRES		West Bengal	Paschim Medinipur	2008	0	August	1	2										2			2				Bovine				Declared as anthrax by GOI
Animal	AHD	NADRES		West Bengal	Paschim Medinipur	2008	0	November	1	11										11			11				Bovine				Declared as anthrax by GOI
Animal	AHD	NADRES		West Bengal	Hooghly	2008	0	April	1	10										10			10				Bovine				Declared as anthrax by GOI
Animal	AHD	NADRES		West Bengal	Murshidabad	2008	0	April	1	5										5			5				Bovine				Declared as anthrax by GOI
Animal	AHD	NADRES		West Bengal	Murshidabad	2008	0	July	1	2										2			2				Bovine				Declared as anthrax by GOI
Animal	AHD	NADRES		West Bengal	Murshidabad	2008	0	October	1	5										5			5				Bovine				Declared as anthrax by GOI
Animal	AHD	NADRES		West Bengal	Murshidabad	2008	0	November	1	4										4			4				Bovine				Declared as anthrax by GOI
Animal	AHD	NADRES		West Bengal	Bankura	2009	0	June	1	12										12			12				Bovine				Declared as anthrax by GOI
Animal	AHD	NADRES		West Bengal	Hooghly	2009	0	April	1	4										4			4				Bovine				Declared as anthrax by GOI
Animal	AHD	NADRES		West Bengal	Hooghly	2009	0	July	1	1										1			1				Bovine				Declared as anthrax by GOI
Animal	AHD	NADRES		West Bengal	Murshidabad	2009	0	June	1	1										1			1				Bovine				Declared as anthrax by GOI
Animal	AHD	NADRES		West Bengal	Murshidabad	2009	0	September	1	5										5			5				Bovine				Declared as anthrax by GOI
Animal	AHD	NADRES		West Bengal	Murshidabad	2009	0	December	1	1										1			1				Bovine				Declared as anthrax by GOI
Animal	AHD	NADRES		West Bengal	Nadia	2009	0	August	1	2										2			2				Bovine				Declared as anthrax by GOI
Animal	AHD	NADRES		West Bengal	North Twenty Four Parg	2009	0	December	1	2										2			2				Bovine				Declared as anthrax by GOI
Animal	AHD	NADRES		West Bengal	Cooch Behar	2010	0	February	1	1										1			1				Bovine				Declared as anthrax by GOI
Animal	AHD	NADRES		West Bengal	Murshidabad	2010	0	December	1	5										5			5				Bovine				Declared as anthrax by GOI
Animal	AHD	NADRES		West Bengal	Nadia	2010	0	November	1	2										2			2				Bovine				Declared as anthrax by GOI
Animal	AHD	NADRES		West Bengal	Paschim Medinipur	2011	0	March	1	3										3			3				Bovine				Declared as anthrax by GOI
Animal	AHD	NADRES		West Bengal	Paschim Medinipur	2011	0	September	1	3										3			3				Bovine				Declared as anthrax by GOI
Animal	AHD	NADRES		West Bengal	Hooghly	2011	0	February	1	1										1			1				Bovine				Declared as anthrax by GOI
Animal	AHD	NADRES		West Bengal	Cooch Behar	2011	0	March	1	4										4			4				Bovine				Declared as anthrax by GOI
Animal	AHD	NADRES		West Bengal	Cooch Behar	2011	0	July	1	4										4			4				Bovine				Declared as anthrax by GOI
Animal	AHD	NADRES		West Bengal	Murshidabad	2011	0	January	1	1										1			1				Bovine				Declared as anthrax by GOI
Animal	AHD	NADRES		West Bengal	Murshidabad	2011	0	September	1	4										4			4				Bovine				Declared as anthrax by GOI
Animal	AHD	NADRES		West Bengal	Murshidabad	2011	0	November	1	3										3			3				Bovine				Declared as anthrax by GOI
Animal	AHD	NADRES		West Bengal	Nadia	2011	0	July	1	4										4			4				Bovine				Declared as anthrax by GOI
Animal	AHD	NADRES		West Bengal	Bankura	2012	0	September	1	2										2			2				Bovine				Declared as anthrax by GOI
Animal	AHD	NADRES		West Bengal	Hooghly	2012	0	October	1	1										1			1				Bovine				Declared as anthrax by GOI
Animal	AHD	NADRES		West Bengal	Murshidabad	2012	0	September	1	1										1			1				Bovine				Declared as anthrax by GOI
Animal	AHD	NADRES		West Bengal	Nadia	2012	0	October	1	1										1			1				Bovine				Declared as anthrax by GOI
Animal	AHD	NADRES		West Bengal	Bankura	2013	0	December	1	4										4			4				Bovine				Declared as anthrax by GOI
Animal	AHD	NADRES		West Bengal	Paschim Medinipur	2013	0	May	1	1										1			1				Bovine				Declared as anthrax by GOI
Animal	AHD	NADRES		West Bengal	Paschim Medinipur	2013	0	June	1	1										1			1				Bovine				Declared as anthrax by GOI
Animal	AHD	NADRES		West Bengal	Murshidabad	2013	0	April	1	3										3			3				Bovine				Declared as anthrax by GOI
Animal	AHD	NADRES		West Bengal	Murshidabad	2013	0	August	1	1										1			1				Bovine				Declared as anthrax by GOI
Animal	AHD	NADRES		West Bengal	Murshidabad	2013	0	September	1	11										11			11				Bovine				Declared as anthrax by GOI
Animal	AHD	NADRES		West Bengal	Murshidabad	2013	0	December	1	4										4			4				Bovine				Declared as anthrax by GOI
Animal	AHD	NADRES		West Bengal	Nadia	2013	0	January	1	2										2			2				Bovine				Declared as anthrax by GOI
Animal	AHD	NADRES		West Bengal	Nadia	2013	0	July	1	4										4			4				Bovine				Declared as anthrax by GOI
Animal	AHD	NADRES		West Bengal	Nadia	2013	0	September	1	1										1			1				Bovine				Declared as anthrax by GOI
Animal	AHD	NADRES		West Bengal	Bankura	2014	0	July	1	1										1			1				Bovine				Declared as anthrax by GOI
Animal	AHD	NADRES		West Bengal	Murshidabad	2014	0	May	1	2										2			2				Bovine				Declared as anthrax by GOI
Animal	AHD	NADRES		West Bengal	Murshidabad	2014	0	July	1	1										1			1				Bovine				Declared as anthrax by GOI
Animal	AHD	NADRES		West Bengal	Bankura	2015	0	May	1	3										3			3				Bovine				Declared as anthrax by GOI
Animal	AHD	NADRES		West Bengal	Paschim Medinipur	2015	0	September	1	1										1			1				Bovine				Declared as anthrax by GOI
Animal	AHD	NADRES		West Bengal	Murshidabad	2015	0	January	1	1										1			1				Bovine				Declared as anthrax by GOI
Animal	AHD	NADRES		West Bengal	Purba Medinipur	2016	0	August	1	1										1			1				Bovine				Declared as anthrax by GOI
Animal	AHD	NADRES		West Bengal	Murshidabad	2016	0	May	1	2										2			2				Bovine				Declared as anthrax by GOI
Animal	AHD	NADRES		West Bengal	Murshidabad	2016	0	December	1	2										2			2				Bovine				Declared as anthrax by GOI
Animal	AHD	NADRES		West Bengal	Murshidabad	2017	0	May	1	1										1			1				Bovine				Declared as anthrax by GOI
Animal	AHD	NADRES		West Bengal	Murshidabad	2018	0	June	1	1										1			1				Bovine				Declared as anthrax by GOI
Animal	AHD	NADRES		West Bengal	Murshidabad	2018	0	July	1	1										1			1				Bovine				Declared as anthrax by GOI
Animal	AHD	NADRES		West Bengal	Nadia	2019	0	October	1	2										2			2				Bovine				Declared as anthrax by GOI
Animal	AHD	NADRES		West Bengal	Murshidabad	2010	0	August	1	4										4		4					Goat				Declared as anthrax by GOI
Animal	AHD	NADRES		West Bengal	Murshidabad	2010	0	September	1	9										9		9					Goat				Declared as anthrax by GOI
Animal	AHD	NADRES		West Bengal	Murshidabad	2010	0	April	1	3										3		3					Goat				Declared as anthrax by GOI
Animal	AHD	NADRES		West Bengal	Murshidabad	2010	0	October	1	1										1		1					Goat				Declared as anthrax by GOI
Animal	AHD	NADRES		West Bengal	Murshidabad	2011	0	April	1	1										1		1					Goat				Declared as anthrax by GOI
Animal	AHD	NADRES		West Bengal	Paschim Medinipur	2012	0	April	1	2										2		2					Goat				Declared as anthrax by GOI
Animal	AHD	NADRES		West Bengal	Murshidabad	2014	0	May	1	10										10		10					Goat				Declared as anthrax by GOI
Animal	AHD	NADRES		West Bengal	Murshidabad	2014	0	October	1	1										1		1					Goat				Declared as anthrax by GOI
Animal	AHD	NADRES		West Bengal	Murshidabad	2015	0	January	1	1										1		1					Goat				Declared as anthrax by GOI
Animal	AHD	NADRES		West Bengal	Murshidabad	2016	0	June	1	1										1		1					Goat				Declared as anthrax by GOI
Animal	AHD	NADRES		West Bengal	Murshidabad	2016	0	October	1	3										3		3					Goat				Declared as anthrax by GOI
Animal	Original article	Dandapat et al.	2017	West Bengal	West Midnapur	2014	0	June	1	25	11	0	0	0	0	0	0	0	0	1	0	1	13	0	0	0	Bovine	In humans painless vesicular cutaneous lesions on arm, finger, leg and back with itching	Blood from the ear tips, dried meat, pieces of bones and cloth	Y	Microscopy/culture/PCR
Animal	Outbreak	Pandit et al	2006	West Bengal	Jalpaiguri	1994	0	February	1	3	0	0	0	0	0	0	0	0	0	3	0	0	0	0	0	3	Elephent	highly distanded abdomen; swollen body; oozing blood from natural aurifices; respiratory system affected; both normal and abnormal decomp	blood; tusks	Y	Microscopy
Animal	Short communication	Singha et al.	2020	West Bengal	Nadia	2016	0	August	1	5	0	0	0	0	0	0	0	0	0	5	0	0	5	0	0	0	Bovine	pyrexia;sudden death; oozing out blood from natural orifice; no rigor mortis	blood smear;whole blood from ear vein	Y	Microscopy/culture/PCR
Animal	Short communication	Singha et al.	2020	West Bengal	Murshidabad	2018	0	August	1	1	0	0	0	0	0	0	0	0	0	1	0	0	1	0	0	0	Bovine	respiratory distress; sudden death;oozing out blood from anus	blood smear;whole blood ;affected soil	Y	Microscopy/culture/PCR
Animal	Short communication	Singha et al.	2020	West Bengal	Murshidabad	2016	0	July	1	9	0	0	0	0	0	0	0	0	0	8	0	0	9	0	0	0	Bovine	pyrexia;sudden death;oozing out blood from natural orifice	blood smear;whole blood	Y	Microscopy/culture/PCR
Animal	Short communication	Singha et al.	2020	West Bengal	Murshidabad	2017	0	May	1	1	0	0	0	0	0	0	0	0	0	1	0	0	1	0	0	0	Bovine	temperature-106°F, sudden death, oozing out blood from natural orifice, no rigor mortis	blood smear;whole blood from ear vein	Y	Microscopy/culture/PCR
Animal	Short communication	Singha et al.	2020	West Bengal	Hooghly	2018	0	June	1	4	0	0	0	0	0	0	0	0	0	3	0	0	4	0	0	0	Bovine	sudden death, oozing out blood from natural orifice, enlarged abdomen, bloat	blood smear;whole blood from ear vein	Y	Microscopy/culture/PCR
Animal	Short communication	Singha et al.	2020	West Bengal	Nadia	2017	0	June	1	3	0	0	0	0	0	0	0	0	0	3	0	0	3	0	0	0	Bovine	abdominal pain, sudden death within 24 hours, oozing out blood from natural orifice	blood smear;whole blood from ear vein	Y	Microscopy/culture/PCR
Animal	Short communication	Singha et al.	2020	West Bengal	Murshidabad	2018	0	July	1	1	0	0	0	0	0	0	0	0	0	1	0	0	1	0	0	0	Bovine	pyrexia; bloat;bleeding from natural orifice	blood smear; whole blood from ear vein	Y	Microscopy/culture/PCR
Animal	Short communication	Singha et al.	2020	West Bengal	Murshidabad	2016	0	September	1	3	0	0	0	0	0	0	0	0	0	3	0	0	3	0	0	0	Bovine	pyrexia;sudden death;oozing out blood from natural orifice	blood smear;whole blood	Y	Microscopy/culture/PCR
Animal	Outbreak	Singha et al.	2020	West Bengal	Nadia	2016	0	August	1	5	0	0	0	0	0	0	0	0	0	5	0	0	5	0	0	0	Bovine	pyrexia, sudden death, oozing out blood from natural orifice, no rigor mortis	blood smear, whole blood, contaminated soil and ear tip	Y	Microscopy/culture/PCR
Animal	Outbreak	Singha et al.	2020	West Bengal	Murshidabad	2018	0	August	1	1	0	0	0	0	0	0	0	0	0	1	0	0	1	0	0	0	Bovine	respiratory distress, sudden death, oozing out blood from anus	whole blood; blood smear; ear piece	Y	Microscopy/culture/PCR
Animal	Outbreak	Singha et al.	2020	West Bengal	Murshidabad	2016	0	July	1	20	0	0	0	0	0	0	0	0	0	5	0	0	20	0	0	0	Bovine	sudden rise of temperature, restlessness, bloat and death	blood smear and whole blood	Y	Microscopy/culture/PCR
Animal	Outbreak	Singha et al.	2020	West Bengal	Murshidabad	2016	0	July	1	4	0	0	0	0	0	0	0	0	0	2	0	0	4	0	0	0	Bovine	pyrexia, sudden death, oozing out blood from natural orifice	blood smear and whole blood	Y	Microscopy/culture/PCR
Animal	Outbreak	Singha et al.	2020	West Bengal	Murshidabad	2016	0	July	1	9	0	0	0	0	0	0	0	0	0	8	0	0	9	0	0	0	Bovine	pyrexia, sudden death, oozing out blood from natural orifice	blood smear and whole blood	Y	Microscopy/culture/PCR
Animal	Outbreak	Singha et al.	2020	West Bengal	Murshidabad	2017	0	May	1	1	0	0	0	0	0	0	0	0	0	1	0	0	1	0	0	0	Bovine	temperature-106°F, sudden death, oozing out blood from natural orifice, no rigor mortis	blood smear, whole blood from ear vein	Y	Microscopy/culture/PCR
Animal	Outbreak	Singha et al.	2020	West Bengal	Nadia	2017	0	June	1	3	0	0	0	0	0	0	0	0	0	3	0	0	3	0	0	0	Bovine	abdominal pain, sudden death within 24 hours, oozing out blood from natural orifice	blood smear; whole blood	Y	Microscopy/culture/PCR
Animal	Outbreak	Singha et al.	2020	West Bengal	Hooghly	2018	0	June	1	4	0	0	0	0	0	0	0	0	0	3	0	0	4	0	0	0	Bovine	sudden death, oozing out blood from natural orifice, enlarged abdomen, bloat	blood smear; whole blood	Y	Microscopy/culture/PCR
Animal	Outbreak	Singha et al.	2020	West Bengal	Murshidabad	2016	0	September	1	3	0	0	0	0	0	0	0	0	0	3	0	3	0	0	0	0	Bovine	pyrexia, sudden death, oozing out blood from natural orifice	blood smear and whole blood	Y	Microscopy/culture/PCR
Animal	Outbreak	Singha et al.	2020	West Bengal	Murshidabad	2018	0	July	1	1	0	0	0	0	0	0	0	0	0	1	0	0	1	0	0	0	Goat	pyrexia, bloat, bleeding from natural orifice	blood smear, whole blood from ear vein	Y	Microscopy/culture/PCR
Human	Case series	Datta & Singh	2002	West Bengal	Midnapore	2000	0	May	1	1	0	0	0	0	0	0	0	0	0	0	0	0	0	0	0	0		blisters on body	smear;swab	Y	Microscopy/culture
Human	Case series	Mondal et al.	2015	West Bengal	Purba Bardhaman	2013	0	May	1	7	6	1	0	0	0	0	0	0	1	1	0	0	1	0	0	0	Bovine	papule, ulcer, rash	smear; swab	N	Microscopy/culture
Human	Case series	Achar et al.	2018	West Bengal	Paschim Medinipur	2014	0	June	1	22	11	0	0	0	0	0	0	0	0	11	0	0	11	0	0	0	Bovine	Cutaneous lesions in the fingers, hands, and forearm;early stage- edematous with hemorrhagic vesicles; later stage-ulceration leading to eschar formation	smear;blood	Y	Microscopy/culture
Human	Case series	Bhattacharya et al.	2013	West Bengal	Nadia	2013	0	April	1	1	1	0	0	0	0	0	0	0	0	0	0	0	0	0	0	0		A painless ulcer on right palm of the patient 4 days after infected meat consumption, which hardened and turned black (Eschar).	Swabs and smears from the lesion	Y	Microscopy/culture
Human	Case series	Chakraborty et al.	2012	West Bengal	Midnapur West	2010	0	April	1	11	9	2	0	0	0	0	0	0	2	0	0	0	0	0	0	0	Bovine/Buffalo/Goat	Cutaneous features (papules, vesicles or eschars), regional lymphadenopathy or gastrointestinal symptoms (vomiting, diarrhoea or bloody dysentery)	smear;swab	Y	Microscopy/culture
Human	Case series	Deb S, et al.	2015	West Bengal	Paschim Medinipur	2014	0		1	1	1									0	0	0	0	0	0	0				Y	Microscopy/culture
Human	Outbreak	IDSP	0	West Bengal	Cooch Behar	2015	0	July	1	6	6	0	0	0	0	0	0	0	0	11	0	0	11	0	0	0	Bovine	skin lesions	swab	Y	Declared as anthrax by GOI
Human	Outbreak	IDSP	0	West Bengal	Murshidabad	2010	0	June	1	10	10	0	0	0	0	0	0	0	0	0	0	0	0	0	0	0		NA	smear	Y	Declared as anthrax by GOI
Human	Outbreak	IDSP	0	West Bengal	Murshidabad	2010	0	June	1	8	8	0	0	0	0	0	0	0	0	0	0	0	0	0	0	0		NA	smear	Y	Declared as anthrax by GOI
Human	Outbreak	IDSP	0	West Bengal	Murshidabad	2010	0	July	1	13	13	0	0	0	0	0	0	0	0	0	0	0	0	0	0	0		NA	smear	Y	Declared as anthrax by GOI
Human	Outbreak	IDSP	0	West Bengal	Murshidabad	2010	0	September	1	12	12	0	0	0	0	0	0	0	0	0	0	0	0	0	0	0		NA	smear	Y	Declared as anthrax by GOI
Human	Outbreak	IDSP	0	West Bengal	Murshidabad	2010	0	October	1	9	9	0	0	0	0	0	0	0	0	0	0	0	0	0	0	0		NA	smear	Y	Declared as anthrax by GOI
Human	Outbreak	IDSP	0	West Bengal	Murshidabad	2011	0	March	1	5	5	0	0	0	0	0	0	0	0	0	0	0	0	0	0	0		cutaneous lesions	smear	Y	Declared as anthrax by GOI
Human	Outbreak	IDSP	0	West Bengal	Murshidabad	2011	0	March	1	6	6	0	0	0	0	0	0	0	0	0	0	0	0	0	0	0		NA	Serum	Y	Declared as anthrax by GOI
Human	Outbreak	IDSP	0	West Bengal	Murshidabad	2011	0	March	1	8	8	0	0	0	0	0	0	0	0	0	0	0	0	0	0	0		NA	smear	Y	Declared as anthrax by GOI
Human	Outbreak	IDSP	0	West Bengal	Murshidabad	2011	0	March	1	6	6	0	0	0	0	0	0	0	0	0	0	0	0	0	0	0		NA	smear	Y	Declared as anthrax by GOI
Human	Outbreak	IDSP	0	West Bengal	Murshidabad	2011	0	April	1	8	8	0	0	0	0	0	0	0	0	0	0	0	0	0	0	0		NA	smear	Y	Declared as anthrax by GOI
Human	Outbreak	IDSP	0	West Bengal	Nadia	2011	0	April	1	7	7	0	0	0	0	0	0	0	0	0	0	0	0	0	0	0		NA	none	Y	Declared as anthrax by GOI
Human	Outbreak	IDSP	0	West Bengal	Nadia	2011	0	April	1	7	7	0	0	0	0	0	0	0	0	0	0	0	0	0	0	0		NA	none	Y	Declared as anthrax by GOI
Human	Outbreak	IDSP	0	West Bengal	Murshidabad	2011	0	May	1	7	7	0	0	0	0	0	0	0	0	0	0	0	0	0	0	0		NA	smear	Y	Declared as anthrax by GOI
Human	Outbreak	IDSP	0	West Bengal	Murshidabad	2011	0	June	1	3	3	0	0	0	0	0	0	0	0	0	0	0	0	0	0	0		NA	smear	Y	Declared as anthrax by GOI
Human	Outbreak	IDSP	0	West Bengal	Murshidabad	2011	0	July	1	20	20	0	0	0	0	0	0	0	0	0	0	0	0	0	0	0		NA	smear	Y	Declared as anthrax by GOI
Human	Outbreak	IDSP	0	West Bengal	Murshidabad	2011	0	August	1	4	4	0	0	0	0	0	0	0	0	0	0	0	0	0	0	0		NA	smear	Y	Declared as anthrax by GOI
Human	Outbreak	IDSP	0	West Bengal	Murshidabad	2011	0	August	1	3	3	0	0	0	0	0	0	0	0	0	0	0	0	0	0	0		NA	smear	Y	Declared as anthrax by GOI
Human	Outbreak	IDSP	0	West Bengal	Murshidabad	2012	0	August	1	16	16	0	0	0	0	0	0	0	0	0	0	0	0	0	0	0		NA	smear	Y	Declared as anthrax by GOI
Human	Outbreak	IDSP	0	West Bengal	Murshidabad	2013	0	April	1	5	5	0	0	0	0	0	0	0	0	0	0	0	0	0	0	0		NA	smear	Y	Declared as anthrax by GOI
Human	Outbreak	IDSP	0	West Bengal	Nadia	2013	0	April	1	9	9	0	0	0	0	0	0	0	0	0	0	0	0	0	0	0		NA	smear, swab	Y	Declared as anthrax by GOI
Human	Outbreak	IDSP	0	West Bengal	Purba Bardhaman	2013	0	May	1	10	10	0	0	0	0	0	0	0	0	0	0	0	0	0	0	0		skin lesion with central blackening	smear	Y	Declared as anthrax by GOI
Human	Outbreak	IDSP	0	West Bengal	Murshidabad	2013	0	August	1	7	7	0	0	0	0	0	0	0	0	0	0	0	0	0	0	0		NA	smear, swab	Y	Declared as anthrax by GOI
Human	Outbreak	IDSP	0	West Bengal	Murshidabad	2013	0	October	1	22	22	0	0	0	0	0	0	0	0	0	0	0	0	0	0	0		NA	smear	Y	Declared as anthrax by GOI
Human	Outbreak	IDSP	0	West Bengal	Medinipur West	2014	0	June	1	9	9	0	0	0	0	0	0	0	0	0	0	0	0	0	0	0		NA	swab	Y	Declared as anthrax by GOI
Human	Outbreak	IDSP	0	West Bengal	Bankura	2015	0	May	1	45	43	2	0	0	0	0	0	0	2	0	0	0	0	0	0	0		fever with rash over fingers, thigh, and forearm along with pain	swab, blood	Y	Declared as anthrax by GOI
Human	Outbreak	IDSP	0	West Bengal	Nadia	2015	0	July	1	10	10	0	0	0	0	0	0	0	0	0	0	0	0	0	0	0		blister like lesions on hands	smear	Y	Declared as anthrax by GOI
Human	Outbreak	IDSP	0	West Bengal	Bankura	2015	0	August	1	10	9	1	0	0	0	0	0	0	1	0	0	0	0	0	0	0		skin rash over fingers, forearm and thighs	swab, blood	Y	Declared as anthrax by GOI
Human	Outbreak	IDSP	0	West Bengal	Murshidabad	2015	0	August	1	14	14	0	0	0	0	0	0	0	0	0	0	0	0	0	0	0		skin lesions on fingers and legs	smear	Y	Declared as anthrax by GOI
Human	Outbreak	IDSP	0	West Bengal	Murshidabad	2016	0	June	1	8	8	0	0	0	0	0	0	0	0	0	0	0	0	0	0	0		NA	smear	Y	Declared as anthrax by GOI
Human	Outbreak	IDSP	0	West Bengal	Murshidabad	2016	0	July	1	14	14	0	0	0	0	0	0	0	0	0	0	0	0	0	0	0		NA	smear	Y	Declared as anthrax by GOI
Human	Outbreak	IDSP	0	West Bengal	Murshidabad	2018	0	May	1	12	12	0	0	0	0	0	0	0	0	0	0	0	0	0	0	0		NA	blood, cattle skin sample	Y	Declared as anthrax by GOI
Human	Cohort study	Ray TK et al.	2009	West Bengal	Murshidabad	2007	0	August	1	45	45	2	0	0	0	0	0	0	2	2	0	0	2	0	0	0	Bovine	skin lesions	smears from skin lesions.	Y	Microscopy
Human	Cohort study	Ray TK et al.	2009	West Bengal	Murshidabad	2007	0	June	1	44	44	0	0	0	0	0	0	0	0	3	0	0	3	0	0	0	Bovine	skin lesions	smears from skin lesions.	Y	Microscopy
