# Supplementary material for: Epidemiology of Human and Animal Anthrax in India, 1990–2022: A Comprehensive Analysis of Literature and National Surveillance Data
Source: Biomed Res Int. 2025 Dec 21;2025:5633425. doi: 10.1155/bmri/5633425 (PMC12719797; doi:10.1155/bmri/5633425)
Supplement: Supplementary file 4 — Supporting Information 4 Appendix 2: Data used to calculate district‐level animal anthrax death rates and 95% confidence intervals for cattle, sheep, and goat. [file BMRI-2025-5633425-s001.xlsx]

## Sheet: Sheet1
State	District	Cattle_death	Sheep_death	Goat_death	Average_cattle_Population	Average_Sheep_Population	Average_goat_Population	Cattle_Prevalence/100,000	Cattle_CI_Lower	Cattle_CI_Upper	Sheep_Prevalence/100,000	Sheep_CI_Lower	Sheep_CI_Upper	Goat_Prevalence/100,000	Goat_CI_Lower	Goat_CI_Upper
ANDHRA PRADESH	Anantapur	25	78	0	557186	4.40321e+06	834698	4.48683	2.72803	6.24563	1.77143	1.37831	2.16456	0	0	0
ANDHRA PRADESH	Chittoor	111	78	3	938446	1.47339e+06	481892	11.8281	9.62777	14.0284	5.29392	4.11909	6.46875	0.622546	-0.0819289	1.32702
ANDHRA PRADESH	East Godavari	0	3	0	333846	272743	269444	0	0	0	1.09994	-0.144752	2.34463	0	0	0
ANDHRA PRADESH	Guntur	0	61	0	102999	662992	204701	0	0	0	9.20071	6.89188	11.5095	0	0	0
ANDHRA PRADESH	Krishna	2	0	0	79133	550534	174052	2.52739	-0.97535	6.03013	0	0	0	0	0	0
ANDHRA PRADESH	Kurnool	13	188	20	382372	1745314	558374	3.39983	1.55169	5.24796	10.7717	9.23199	12.3114	3.58183	2.01205	5.15161
ANDHRA PRADESH	Prakasam	0	162	0	71577	1.72003e+06	452356	0	0	0	9.41845	7.96815	10.8687	0	0	0
ANDHRA PRADESH	Sri Potti Sriramulu Ne	5	124	2	111913	1211375	402623	4.46776	0.551683	8.38383	10.2363	8.43467	12.0379	0.496743	-0.191706	1.18519
ANDHRA PRADESH	Srikakulam	16	45	55	680984	656978	273992	2.34954	1.19828	3.5008	6.84954	4.84832	8.85077	20.0736	14.7689	25.3782
ANDHRA PRADESH	Visakhapatnam	13	0	4	576845	312020	379822	2.25364	1.02856	3.47872	0	0	0	1.05312	0.0210679	2.08518
ANDHRA PRADESH	Vizianagaram	67	9	0	438054	481730	222478	15.2949	11.6328	18.957	1.86827	0.647678	3.08886	0	0	0
ANDHRA PRADESH	West Godavari	0	24	0	191743	455006	197008	0	0	0	5.27466	3.16441	7.3849	0	0	0
ANDHRA PRADESH	Y.S.R.	0	375	32	138120	1.63654e+06	518252	0	0	0	22.9142	20.5952	25.2331	6.17461	4.03528	8.31393
ASSAM	Chirang	2	0	0	217770	7592	72539.5	0.918402	-0.354432	2.19124	0	0	0	0	0	0
ASSAM	Darrang	1	0	0	400226	38264.5	176790	0.249859	-0.239864	0.739582	0	0	0	0	0	0
ASSAM	Hailakandi	2	0	0	146870	13771.5	71527	1.36175	-0.525526	3.24902	0	0	0	0	0	0
ASSAM	Kamrup Metropolitan	36	0	0	118295	764	54708	30.4324	20.4927	40.3721	0	0	0	0	0	0
ASSAM	Nalbari	3	0	0	255180	14934.5	179142	1.17564	-0.154714	2.50599	0	0	0	0	0	0
ASSAM	Sivasagar	28	0	0	338565	618.5	163480	8.2702	5.207	11.3334	0	0	0	0	0	0
CHHATTISGARH	Durg	13	0	0	690449	11612	119574	1.88283	0.859323	2.90634	0	0	0	0	0	0
CHHATTISGARH	Raipur	12	0	0	786325	25957	148728	1.52609	0.662628	2.38954	0	0	0	0	0	0
GUJARAT	Bhavnagar	12	0	0	320852	153404	158742	3.74004	1.62395	5.85612	0	0	0	0	0	0
GUJARAT	Gandhinagar	0	38	0	172912	17725.5	68909.5	0	0	0	214.38	146.29	282.47	0	0	0
GUJARAT	Jamnagar	0	9	3	254236	213698	153204	0	0	0	4.21156	1.46007	6.96306	1.95818	-0.257688	4.17405
GUJARAT	Kheda	0	65	0	282986	21131	118258	0	0	0	307.605	232.939	382.271	0	0	0
GUJARAT	Rajkot	5	11	0	475838	162538	138610	1.05078	0.129735	1.97182	6.76767	2.76837	10.767	0	0	0
GUJARAT	Surendranagar	38	0	0	462980	61022	137778	8.2077	5.59813	10.8173	0	0	0	0	0	0
JAMMU & KASHMIR	Anantnag	5	0	0	196266	164774	17745	2.54756	0.314553	4.78056	0	0	0	0	0	0
JAMMU & KASHMIR	Bandipore	1	0	0	82635	121412	21357.5	1.21014	-1.16172	3.582	0	0	0	0	0	0
JAMMU & KASHMIR	Baramula	12	0	0	168540	181898	47676	7.11995	3.0916	11.1483	0	0	0	0	0	0
JAMMU & KASHMIR	Kupwara	1	0	0	191408	129494	51260.5	0.522446	-0.501545	1.54644	0	0	0	0	0	0
JAMMU & KASHMIR	Pulwama	5	0	0	94534	126740	52125	5.2891	0.653122	9.92508	0	0	0	0	0	0
JHARKHAND	Dumka	8	0	0	674560	25104.5	358366	1.18596	0.364136	2.00778	0	0	0	0	0	0
JHARKHAND	Latehar	1	0	0	331557	10671.5	229218	0.301607	-0.289542	0.892757	0	0	0	0	0	0
JHARKHAND	Palamu	14	0	0	647625	28186.5	305506	2.16174	1.02937	3.29412	0	0	0	0	0	0
KARNATAKA	Bagalkot	0	26	2	368520	678228	354334	0	0	0	3.83352	2.35999	5.30705	0.56444	-0.217832	1.34671
KARNATAKA	Bangalore	1	0	0	149448	80087.5	53594.5	0.669129	-0.64236	1.98062	0	0	0	0	0	0
KARNATAKA	Bangalore Rural	39	8	3	176962	121829	87948	22.0387	15.1226	28.9548	6.56658	2.01632	11.1168	3.41111	-0.448858	7.27107
KARNATAKA	Belgaum	0	0	0	985872	773304	596643	0	0	0	0	0	0	0	0	0
KARNATAKA	Bellary	21	596	18	385016	880918	220194	5.45433	3.12154	7.78712	67.6567	62.2268	73.0867	8.17459	4.39828	11.9509
KARNATAKA	Chamarajanagar	53	0	0	266384	131902	123744	19.8961	14.5401	25.2521	0	0	0	0	0	0
KARNATAKA	Chikkaballapura	21	1	0	253647	522942	162721	8.27922	4.73829	11.8202	0.191226	-0.183576	0.566028	0	0	0
KARNATAKA	Chitradurga	2	45	8	327172	1.14606e+06	308168	0.611299	-0.235916	1.45851	3.92649	2.77927	5.0737	2.59598	0.797082	4.39488
KARNATAKA	Davanagere	153	149	13	402674	424404	113864	37.996	31.9764	44.0156	35.1081	29.4718	40.7443	11.4171	5.21104	17.6231
KARNATAKA	Dharwad	1	4	2	222756	76925.5	68104.5	0.448921	-0.430962	1.3288	5.19984	0.104129	10.2955	2.93666	-1.13328	7.00661
KARNATAKA	Gulbarga	0	8	0	474976	106224	409576	0	0	0	7.53125	2.31256	12.75	0	0	0
KARNATAKA	Hassan	7	8	0	647954	180036	114232	1.08032	0.280013	1.88063	4.44356	1.3644	7.52271	0	0	0
KARNATAKA	Haveri	0	35	0	322068	283956	136363	0	0	0	12.3258	8.24253	16.4091	0	0	0
KARNATAKA	Kodagu	24	0	0	87811.5	1061.5	7705	27.3313	16.398	38.2646	0	0	0	0	0	0
KARNATAKA	Kolar	69	21	0	242277	464496	89988	28.4798	21.7608	35.1988	4.52103	2.5874	6.45466	0	0	0
KARNATAKA	Koppal	24	171	0	284840	586214	164544	8.42577	5.0549	11.7966	29.1702	24.7987	33.5418	0	0	0
KARNATAKA	Mandya	5	0	0	441121	344454	303865	1.13348	0.139946	2.12701	0	0	0	0	0	0
KARNATAKA	Mysore	22	0	0	543784	210922	188252	4.04572	2.35516	5.73629	0	0	0	0	0	0
KARNATAKA	Raichur	0	490	21	370676	652591	282214	0	0	0	75.0853	68.4395	81.7312	7.44116	4.25864	10.6237
KARNATAKA	Shimoga	8	1	0	617804	39622.5	58865.5	1.29491	0.397588	2.19223	2.52382	-2.4228	7.47044	0	0	0
KARNATAKA	Tumkur	1	83	8	569718	1175669	377408	0.175525	-0.168504	0.519555	7.05981	5.54103	8.57859	2.11972	0.650845	3.5886
KERALA	Ernakulam	3	0	0	107422	28.5	125068	2.79274	-0.367498	5.95297	0	0	0	0	0	0
KERALA	Idukki	1	0	0	93734.5	16	100468	1.06684	-1.02416	3.15784	0	0	0	0	0	0
KERALA	Kannur	5	0	0	95734	5.5	60805.5	5.2228	0.644934	9.80068	0	0	0	0	0	0
KERALA	Kollam	10	0	2	78333	30	35592	12.766	4.85406	20.678	0	0	0	5.61924	-2.16841	13.4069
KERALA	Kottayam	9	0	0	81377	14	94632.5	11.0596	3.83441	18.2849	0	0	0	0	0	0
KERALA	Kozhikode	8	0	0	99489.5	18.5	49588.5	8.04105	2.46911	13.613	0	0	0	0	0	0
KERALA	Palakkad	2	0	0	166428	1035.5	128563	1.20172	-0.463769	2.86721	0	0	0	0	0	0
KERALA	Pathanamthitta	8	0	0	62745.5	22.5	51586	12.7499	3.91524	21.5846	0	0	0	0	0	0
KERALA	Thiruvananthapuram	4	0	3	98647	68.5	160431	4.05486	0.0811778	8.02855	0	0	0	1.86996	-0.24608	3.98601
KERALA	Thrissur	14	0	0	107340	57.5	128854	13.0427	6.21098	19.8745	0	0	0	0	0	0
KERALA	Wayanad	1	0	0	76215	129.5	40257.5	1.31208	-1.25958	3.88373	0	0	0	0	0	0
MADHYA PRADESH	Betul	5	0	0	549629	2031.5	189216	0.909705	0.112317	1.70709	0	0	0	0	0	0
MADHYA PRADESH	Dindori	43	0	0	411814	191	70429.5	10.4416	7.3208	13.5624	0	0	0	0	0	0
MADHYA PRADESH	Jabalpur	14	0	0	330083	1091.5	114597	4.24136	2.01965	6.46307	0	0	0	0	0	0
MADHYA PRADESH	Katni	1	0	0	408382	1626	120568	0.244868	-0.235073	0.72481	0	0	0	0	0	0
MADHYA PRADESH	Narsimhapur	2	0	0	288008	667.5	114396	0.694424	-0.267995	1.65684	0	0	0	0	0	0
MADHYA PRADESH	Sagar	1	0	0	773898	1099	156354	0.129216	-0.124047	0.382479	0	0	0	0	0	0
MADHYA PRADESH	Sidhi	11	0	0	483697	10799	245111	2.27415	0.930229	3.61807	0	0	0	0	0	0
MAHARASHTRA	Ahmadnagar	2	5	0	1402744	323788	993031	0.142578	-0.0550248	0.34018	1.54422	0.190662	2.89777	0	0	0
MAHARASHTRA	Bid	1	12	0	539224	67452	402186	0.185452	-0.178033	0.548937	17.7904	7.72544	27.8554	0	0	0
MAHARASHTRA	Chandrapur	39	0	0	456230	37119	234848	8.54831	5.86553	11.2311	0	0	0	0	0	0
MAHARASHTRA	Jalgaon	0	70	0	564758	54313.5	391143	0	0	0	128.881	98.7085	159.054	0	0	0
MAHARASHTRA	Jalna	1	0	0	418118	28101.5	242296	0.239167	-0.229599	0.707933	0	0	0	0	0	0
MAHARASHTRA	Nashik	1	0	0	955464	299931	613228	0.104661	-0.100475	0.309797	0	0	0	0	0	0
MAHARASHTRA	Osmanabad	2	8	0	358675	26827.5	198030	0.557608	-0.215195	1.33041	29.8201	9.15892	50.4814	0	0	0
MAHARASHTRA	Parbhani	0	13	0	328600	28787.5	152678	0	0	0	45.1585	20.6156	69.7014	0	0	0
MAHARASHTRA	Pune	40	31	0	805003	297271	485314	4.96893	3.42908	6.50877	10.4282	6.75739	14.099	0	0	0
MAHARASHTRA	Solapur	3	0	0	737932	155722	834455	0.406541	-0.0535025	0.866585	0	0	0	0	0	0
MEGHALAYA	East Khasi Hills	27	0	0	79096	4457.5	74849.5	34.1357	21.2619	47.0096	0	0	0	0	0	0
MEGHALAYA	Ribhoi	1	0	0	46436	11.5	19330.5	2.1535	-2.06732	6.37432	0	0	0	0	0	0
ODISHA	Anugul	0	0	14	400457	37806.5	203812	0	0	0	0	0	0	6.86908	3.27096	10.4672
ODISHA	Bargarh	61	0	0	287704	60759	169226	21.2023	15.8821	26.5226	0	0	0	0	0	0
ODISHA	Cuttack	14	0	16	541686	72727	219240	2.58453	1.23069	3.93837	0	0	0	7.29792	3.72207	10.8738
ODISHA	Jharsuguda	10	0	0	107644	6242.5	61928.5	9.28992	3.53224	15.0476	0	0	0	0	0	0
ODISHA	Kandhamal	13	0	1	296937	7452.5	258676	4.37803	1.99816	6.75791	0	0	0	0.386585	-0.37112	1.14429
ODISHA	Kendujhar	9	0	0	631038	71071.5	530990	1.42622	0.49443	2.35801	0	0	0	0	0	0
ODISHA	Khordha	6	0	0	296314	29371.5	76684.5	2.02488	0.404655	3.64511	0	0	0	0	0	0
ODISHA	Koraput	240	47	69	456426	123596	151229	52.5824	45.9316	59.2332	38.0273	27.1575	48.897	45.6262	34.8628	56.3895
ODISHA	Malkangiri	5	0	0	327070	23886.5	132382	1.52872	0.188748	2.8687	0	0	0	0	0	0
ODISHA	Mayurbhanj	0	0	0	752354	194914	1.09128e+06	0	0	0	0	0	0	0	0	0
ODISHA	Puri	6	0	0	405502	34605.5	122065	1.47965	0.295691	2.6636	0	0	0	0	0	0
ODISHA	Rayagada	29	0	0	267646	25238.5	161617	10.8352	6.89182	14.7786	0	0	0	0	0	0
ODISHA	Sundargarh	86	0	2	530132	26675	569819	16.2224	12.794	19.6507	0	0	0	0.350989	-0.135456	0.837433
PUDUCHERRY	Puducherry	1	0	0	48403	1571	26183.5	2.06599	-1.98331	6.11528	0	0	0	0	0	0
TAMIL NADU	Ariyalur	4	0	0	156166	39673	237722	2.56139	0.0512599	5.07151	0	0	0	0	0	0
TAMIL NADU	Coimbatore	10	13	0	259486	104500	197178	3.85377	1.46522	6.24231	12.4402	5.67805	19.2023	0	0	0
TAMIL NADU	Cuddalore	6	6	0	343933	51010	335206	1.74453	0.348627	3.14043	11.7624	2.35107	21.1737	0	0	0
TAMIL NADU	Dharmapuri	67	0	0	333673	109946	208376	20.0795	15.2719	24.8871	0	0	0	0	0	0
TAMIL NADU	Dindigul	7	14	1	185266	114300	201660	3.77835	0.979362	6.57734	12.2485	5.83272	18.6642	0.495883	-0.476045	1.46781
TAMIL NADU	Erode	2	0	0	308505	181606	364946	0.648288	-0.25019	1.54677	0	0	0	0	0	0
TAMIL NADU	Kancheepuram	25	22	3	387915	119234	200855	6.44471	3.91847	8.97096	18.451	10.7415	26.1605	1.49361	-0.196557	3.18379
TAMIL NADU	Karur	0	1	0	161661	255604	207062	0	0	0	0.391231	-0.37558	1.15804	0	0	0
TAMIL NADU	Krishnagiri	13	2	0	359680	230915	159466	3.61433	1.64959	5.57906	0.86612	-0.334256	2.06649	0	0	0
TAMIL NADU	Madurai	0	28	3	238843	146431	283808	0	0	0	19.1216	12.0396	26.2037	1.05705	-0.139109	2.25321
TAMIL NADU	Nagapattinam	5	0	0	258950	19944.5	460774	1.93087	0.238404	3.62334	0	0	0	0	0	0
TAMIL NADU	Namakkal	4	3	0	244248	98675	429018	1.63768	0.0327667	3.24259	3.04028	-0.400069	6.48064	0	0	0
TAMIL NADU	Perambalur	4	0	0	134950	34047.5	129870	2.96407	0.0593245	5.86882	0	0	0	0	0	0
TAMIL NADU	Pudukkottai	3	2	0	444223	175517	431437	0.675336	-0.0888761	1.43955	1.13949	-0.439754	2.71874	0	0	0
TAMIL NADU	Ramanathapuram	0	8	2	87154.5	268288	309172	0	0	0	2.98186	0.915569	5.04816	0.646889	-0.249651	1.54343
TAMIL NADU	Salem	59	1	0	593077	335466	508208	9.94812	7.40978	12.4865	0.298092	-0.286168	0.882353	0	0	0
TAMIL NADU	Sivaganga	13	6	0	246518	196818	342276	5.27345	2.40684	8.14005	3.04851	0.609231	5.48779	0	0	0
TAMIL NADU	Thanjavur	17	27	15	368768	32514.5	411583	4.60995	2.41857	6.80133	83.0399	51.7301	114.35	3.64447	1.80015	5.48879
TAMIL NADU	Theni	13	2	0	108297	52167.5	95006.5	12.004	5.47895	18.5291	3.8338	-1.47948	9.14708	0	0	0
TAMIL NADU	Thiruvallur	7	0	0	246483	69008	215648	2.83995	0.736116	4.94379	0	0	0	0	0	0
TAMIL NADU	Thoothukkudi	3	0	0	223525	157494	423874	1.34213	-0.176623	2.86089	0	0	0	0	0	0
TAMIL NADU	Tiruchirappalli	1	4	0	326275	183074	422825	0.30649	-0.294229	0.907209	2.18491	0.0437217	4.32611	0	0	0
TAMIL NADU	Tirunelveli	20	0	1	307610	317066	295896	6.50174	3.65232	9.35116	0	0	0	0.337957	-0.324437	1.00035
TAMIL NADU	Tiruvannamalai	37	0	0	397117	221358	303578	9.31715	6.3151	12.3192	0	0	0	0	0	0
TAMIL NADU	Vellore	63	8	0	554650	242738	284044	11.3585	8.55383	14.1632	3.29573	1.01194	5.57951	0	0	0
TAMIL NADU	Viluppuram	82	15	1	842928	236151	460288	9.72799	7.62251	11.8335	6.35187	3.13748	9.56625	0.217255	-0.208565	0.643075
TAMIL NADU	Virudhunagar	0	1	0	214978	370230	434554	0	0	0	0.270102	-0.259298	0.799502	0	0	0
TELANGANA	Mahabubabad	0	5	0	181554	677881	178035	0	0	0	0.737593	0.0910666	1.38412	0	0	0
TELANGANA	Karimnagar	0	7	0	242898	523099	867774	0	0	0	1.33818	0.346849	2.32951	0	0	0
TELANGANA	Khammam	0	42	0	366152	580440	334639	0	0	0	7.23589	5.04759	9.42419	0	0	0
TELANGANA	Medak	1	0	0	265524	607492	613652	0.376614	-0.361548	1.11478	0	0	0	0	0	0
TELANGANA	Mahbubnagar	0	189	0	531604	1494594	2.00503e+06	0	0	0	12.6456	10.8428	14.4483	0	0	0
TELANGANA	Nalgonda	0	43	1	349964	816036	1.1213e+06	0	0	0	5.26937	3.69441	6.84433	0.0891818	-0.0856145	0.263978
TELANGANA	Nizamabad	0	9	0	217911	606674	538589	0	0	0	1.4835	0.514286	2.45271	0	0	0
TELANGANA	Warangal	0	30	0	338979	589624	926390	0	0	0	5.08798	3.26732	6.90865	0	0	0
TRIPURA	West Tripura	18	0	0	103901	788	59580	17.3242	9.32151	25.3269	0	0	0	0	0	0
WEST BENGAL	Bankura	41	0	0	1428373	75824.5	910508	2.8704	1.99178	3.74902	0	0	0	0	0	0
WEST BENGAL	Barddhaman	101	0	2	1483280	128938	1.19756e+06	6.80923	5.48129	8.13717	0	0	0	0.167006	-0.0644524	0.398465
WEST BENGAL	Birbhum	7	0	0	1069910	161586	956252	0.654261	0.169579	1.13894	0	0	0	0	0	0
WEST BENGAL	Hugli	41	0	0	934436	1137	720092	4.38767	3.04463	5.73071	0	0	0	0	0	0
WEST BENGAL	Jalpaiguri	6	0	0	839176	17014	536898	0.714987	0.14288	1.28709	0	0	0	0	0	0
WEST BENGAL	Koch Bihar	134	0	0	1.05141e+06	75566	438347	12.7448	10.587	14.9026	0	0	0	0	0	0
WEST BENGAL	Murshidabad	260	0	44	1.07557e+06	56339	1.41819e+06	24.1732	21.2352	27.1111	0	0	0	3.10255	2.18582	4.01928
WEST BENGAL	Nadia	69	0	0	782886	17929	804425	8.81354	6.73402	10.8931	0	0	0	0	0	0
WEST BENGAL	North Twenty Four Parg	2	0	0	673774	42016.5	692399	0.296836	-0.114557	0.708228	0	0	0	0	0	0
WEST BENGAL	Paschim Medinipur	10	0	0	2.03048e+06	53894	1.04938e+06	0.492494	0.187244	0.797744	0	0	0	0	0	0
WEST BENGAL	Purba Medinipur	1	0	0	1.06041e+06	11451.5	404520	0.0943027	-0.0905305	0.279136	0	0	0	0	0	0
WEST BENGAL	Puruliya	6	0	0	875692	203450	823108	0.685173	0.136922	1.23342	0	0	0	0	0	0
WEST BENGAL	Uttar Dinajpur	34	0	0	918118	2064.5	728986	3.70323	2.45846	4.948	0	0	0	0	0	0
Total		2862	3590	374	61836237	3.92484e+07	4.82847e+07	4.62835	4.45879	4.79792	9.14686	8.84766	9.44606	0.774573	0.696071	0.853075
